# Supplementary material for: Sporadic inclusion body myositis-derived myotube culture revealed muscle cell-autonomous expression profiles
Source: PLoS One. 2024 Aug 1;19(8):e0306021. doi: 10.1371/journal.pone.0306021 (PMC11293708; doi:10.1371/journal.pone.0306021)
Supplement: S1 Table — (XLSX) [file pone.0306021.s003.xlsx]

## Sheet: Sheet1
Supplementary Table 1 Unmapped data
sample	total	mapped	unmapped	unmapped (%total)
sIBM Myoblast 2	38014724	44008971	1994650	5.24705
sIBM Myoblast 6	32221975	36675526	2552527	7.9217
sIBM Myoblast 7	46631646	53970614	2175012	4.66424
SSC13	29307521	35747179	1639818	5.59521
SSC14	32343563	37890350	1922660	5.94449
SSC16	42686697	49480669	2062658	4.83209
SSC18	36261184	42394251	1599629	4.41141
SSC4	30193760	35317532	2410182	7.98238
SSC8	31491632	35884728	2470245	7.84413
sIBM Biopsy 1	66467870	63459325	3008545	4.52631
sIBM Biopsy 2	50976134	48380412	2595722	5.09203
sIBM Biopsy 3	60398420	57730343	2668077	4.41746
Disease control Biopsy 1	58887866	56431417	2456449	4.1714
Disease control Biopsy 2	68034438	65171837	2862601	4.20758
Disease control Biopsy 3	69091180	66275148	2816032	4.07582
Disease control Biopsy 4	69204840	65926548	3278292	4.73708
