# Supplementary material for: Sporadic inclusion body myositis-derived myotube culture revealed muscle cell-autonomous expression profiles
Source: PLoS One. 2024 Aug 1;19(8):e0306021. doi: 10.1371/journal.pone.0306021 (PMC11293708; doi:10.1371/journal.pone.0306021)
Supplement: S2 Table — A total of 991 genes are listed. (XLSX) [file pone.0306021.s004.xlsx]

## Sheet: Table Supple 2 sIBM vs SSC x1.5
Supplementary Table 2. DEGs (991 genes) Myotube sIBM vs SSC x1.5
Gene	Gene Name	sIBM/control
MIR4746	microRNA 4746	Inf
LINC01405	long intergenic non-protein coding RNA 1405	39.8745
MUSTN1	musculoskeletal, embryonic nuclear protein 1	23.1965
C1orf105	chromosome 1 open reading frame 105	18.6278
MYL2	myosin light chain 2	15.9018
WIPF3	WAS/WASL interacting protein family member 3	15.3518
EEF1A2	eukaryotic translation elongation factor 1 alpha 2	15.3397
MYH2	myosin heavy chain 2	15.1735
MYH8	myosin heavy chain 8	15.1632
MYH7	myosin heavy chain 7	13.4161
CKMT2	creatine kinase, mitochondrial 2	10.8913
NMRK2	nicotinamide riboside kinase 2	10.7831
TNNC2	troponin C2, fast skeletal type	10.7241
VSTM2L	V-set and transmembrane domain containing 2 like	10.5668
MYBPH	myosin binding protein H	10.362
SOHLH2	spermatogenesis and oogenesis specific basic helix-loop-helix 2	10.3113
SNORD116-1	small nucleolar RNA, C/D box 116-1	9.9197
ACTA1	actin, alpha 1, skeletal muscle	9.08731
MIR4712	microRNA 4712	8.8119
TNNT3	troponin T3, fast skeletal type	8.51737
SCARNA21	small Cajal body-specific RNA 21	8.44451
LMOD2	leiomodin 2	8.07865
MYOM1	myomesin 1	8.02275
MYL1	myosin light chain 1	8.00185
CKM	creatine kinase, M-type	7.75303
TNNI2	troponin I2, fast skeletal type	7.45418
SLN	sarcolipin	7.4457
ITGB1BP2	integrin subunit beta 1 binding protein 2	7.40657
MIR3661	microRNA 3661	7.18278
GJD4	gap junction protein delta 4	7.0136
APOL4	apolipoprotein L4	6.9447
MYH1	myosin heavy chain 1	6.78846
SNORD97	small nucleolar RNA, C/D box 97	6.70398
APOBEC2	apolipoprotein B mRNA editing enzyme catalytic subunit 2	6.55145
TCAP	titin-cap	6.51486
GPRC5C	G protein-coupled receptor class C group 5 member C	6.40526
TRDN	triadin	6.28726
CYP2J2	cytochrome P450 family 2 subfamily J member 2	6.25392
TMOD1	tropomodulin 1	6.19887
ELAVL2	ELAV like RNA binding protein 2	6.16418
IFI27	interferon alpha inducible protein 27	6.11872
MYBPC2	myosin binding protein C, fast type	6.11701
PGAM2	phosphoglycerate mutase 2	6.06
LANCL1-AS1	LANCL1 antisense RNA 1	5.87402
KCNE5	potassium voltage-gated channel subfamily E regulatory subunit 5	5.7603
ACTN2	actinin alpha 2	5.65598
CASQ2	calsequestrin 2	5.64075
LDB3	LIM domain binding 3	5.36045
MYLPF	myosin light chain, phosphorylatable, fast skeletal muscle	5.34767
MYL6B	myosin light chain 6B	5.18708
SRL	sarcalumenin	5.15559
CDK18	cyclin dependent kinase 18	5.09262
TNNC1	troponin C1, slow skeletal and cardiac type	5.06382
KLHL40	kelch like family member 40	4.95278
SCN4A	sodium voltage-gated channel alpha subunit 4	4.89869
HSPB8	heat shock protein family B (small) member 8	4.86508
TNNT1	troponin T1, slow skeletal type	4.7644
EGLN3	egl-9 family hypoxia inducible factor 3	4.75566
SMYD1	SET and MYND domain containing 1	4.74664
ENO3	enolase 3	4.65979
CACNB1	calcium voltage-gated channel auxiliary subunit beta 1	4.57336
COLQ	collagen like tail subunit of asymmetric acetylcholinesterase	4.53698
ST8SIA2	ST8 alpha-N-acetyl-neuraminide alpha-2,8-sialyltransferase 2	4.52147
SLC8A3	solute carrier family 8 member A3	4.49432
FLVCR2	feline leukemia virus subgroup C cellular receptor family member 2	4.43324
F13A1	coagulation factor XIII A chain	4.42209
SMPX	small muscle protein, X-linked	4.39235
MIR4787	microRNA 4787	4.36788
TNNI1	troponin I1, slow skeletal type	4.35679
COX6A2	cytochrome c oxidase subunit 6A2	4.3478
HFE2	hemochromatosis type 2 (juvenile)	4.3219
UNC45B	unc-45 myosin chaperone B	4.30493
BEST3	bestrophin 3	4.29771
TAS1R1	taste 1 receptor member 1	4.29078
MYOM3	myomesin 3	4.25151
TTN	titin	4.2452
CACNG1	calcium voltage-gated channel auxiliary subunit gamma 1	4.22975
ACHE	acetylcholinesterase (Cartwright blood group)	4.20224
MURC	-	4.18337
UCP2	uncoupling protein 2	4.17809
BIN1	bridging integrator 1	4.11119
MEF2C	myocyte enhancer factor 2C	4.08763
TRIM54	tripartite motif containing 54	4.08638
GATM	glycine amidinotransferase	3.99778
SGCG	sarcoglycan gamma	3.96368
MYH3	myosin heavy chain 3	3.95685
MIR133B	microRNA 133b	3.93433
SYNPO2L	synaptopodin 2 like	3.92368
TMEM8C	transmembrane protein 8C	3.91855
DES	desmin	3.9046
MYL4	myosin light chain 4	3.8809
TXLNB	taxilin beta	3.81509
HRC	histidine rich calcium binding protein	3.7838
TMEM182	transmembrane protein 182	3.7417
TMEM38A	transmembrane protein 38A	3.7173
DNAJA4	DnaJ heat shock protein family (Hsp40) member A4	3.68915
TSPAN7	tetraspanin 7	3.63784
TBX1	T-box 1	3.63229
COBL	cordon-bleu WH2 repeat protein	3.62402
EXOC6	exocyst complex component 6	3.62098
ALPL	alkaline phosphatase, liver/bone/kidney	3.57296
SLC2A5	solute carrier family 2 member 5	3.5626
MIR943	microRNA 943	3.55252
LINCMD1	long intergenic non-protein coding RNA, muscle differentiation 1	3.52903
LMOD3	leiomodin 3	3.52479
OLFM2	olfactomedin 2	3.51665
REEP1	receptor accessory protein 1	3.50554
KISS1	KiSS-1 metastasis-suppressor	3.49123
ATP1A2	ATPase Na+/K+ transporting subunit alpha 2	3.46276
DTNA	dystrobrevin alpha	3.44892
SORBS1	sorbin and SH3 domain containing 1	3.4181
RBFOX1	RNA binding protein, fox-1 homolog 1	3.3933
AIF1L	allograft inflammatory factor 1 like	3.37637
NEB	nebulin	3.35967
HSPB3	heat shock protein family B (small) member 3	3.34851
MAPRE3	microtubule associated protein RP/EB family member 3	3.33747
BCAS1	breast carcinoma amplified sequence 1	3.33478
APOE	apolipoprotein E	3.32643
CACNG6	calcium voltage-gated channel auxiliary subunit gamma 6	3.29158
TPM3	tropomyosin 3	3.24509
STAC3	SH3 and cysteine rich domain 3	3.24138
COL5A3	collagen type V alpha 3 chain	3.21449
CARNS1	carnosine synthase 1	3.18819
MYPN	myopalladin	3.18682
RYR1	ryanodine receptor 1	3.17732
ERBB3	erb-b2 receptor tyrosine kinase 3	3.17027
MFSD2A	major facilitator superfamily domain containing 2A	3.16833
TRIM72	tripartite motif containing 72	3.14497
RAB40B	RAB40B, member RAS oncogene family	3.13097
PROB1	proline rich basic protein 1	3.10227
MRLN	myoregulin	3.10082
MYOG	myogenin	3.05317
FLJ22447	-	3.05131
KLHL41	kelch like family member 41	3.03508
CACNA1S	calcium voltage-gated channel subunit alpha1 S	2.99723
CAV3	caveolin 3	2.99511
SRPK3	SRSF protein kinase 3	2.993
NECAB3	N-terminal EF-hand calcium binding protein 3	2.96929
PDE4DIP	phosphodiesterase 4D interacting protein	2.94479
RASSF4	Ras association domain family member 4	2.94379
CTSH	cathepsin H	2.93446
UTS2R	urotensin 2 receptor	2.92296
MYCL	MYCL proto-oncogene, bHLH transcription factor	2.92198
XIRP1	xin actin binding repeat containing 1	2.89066
TEAD4	TEA domain transcription factor 4	2.88168
LINC00888	long intergenic non-protein coding RNA 888	2.88077
NEURL2	neuralized E3 ubiquitin protein ligase 2	2.87607
ITGB6	integrin subunit beta 6	2.86531
ANKRD1	ankyrin repeat domain 1	2.85972
SYNPO2	synaptopodin 2	2.8546
MLLT11	myeloid/lymphoid or mixed-lineage leukemia; translocated to, 11	2.84287
VASH2	vasohibin 2	2.82419
FABP3	fatty acid binding protein 3	2.82028
SCT	secretin	2.8193
CACNA2D1	calcium voltage-gated channel auxiliary subunit alpha2delta 1	2.80984
MYBPC1	myosin binding protein C, slow type	2.79663
SEPT4	septin 4	2.78461
GADD45G	growth arrest and DNA damage inducible gamma	2.77811
CCDC3	coiled-coil domain containing 3	2.7723
C20orf166-AS1	C20orf166 antisense RNA 1	2.76759
SNORA76C	-	2.76656
DCLK1	doublecortin like kinase 1	2.76436
PDK4	pyruvate dehydrogenase kinase 4	2.75361
NES	nestin	2.74361
CDKN1A	cyclin dependent kinase inhibitor 1A	2.73826
IL32	interleukin 32	2.7235
MIR6784	microRNA 6784	2.71718
PIPOX	pipecolic acid and sarcosine oxidase	2.70942
HES4	hes family bHLH transcription factor 4	2.70259
WBSCR17	Williams-Beuren syndrome chromosome region 17	2.69934
TMEM38B	transmembrane protein 38B	2.69679
HN1	-	2.69593
CRMP1	collapsin response mediator protein 1	2.67831
RAB15	RAB15, member RAS oncogene family	2.6729
NPTX2	neuronal pentraxin 2	2.66237
MPI	mannose phosphate isomerase	2.66211
LINC01121	long intergenic non-protein coding RNA 1121	2.65239
ARHGEF37	Rho guanine nucleotide exchange factor 37	2.65162
ZNF106	zinc finger protein 106	2.6494
EGR1	early growth response 1	2.64574
AFAP1L1	actin filament associated protein 1 like 1	2.63144
TBX15	T-box 15	2.62313
SLC12A2	solute carrier family 12 member 2	2.57612
SETD7	SET domain containing lysine methyltransferase 7	2.56302
KIF1B	kinesin family member 1B	2.55999
GPC2	glypican 2	2.55489
SFTA1P	surfactant associated 1, pseudogene	2.55288
ACTC1	actin, alpha, cardiac muscle 1	2.55076
FOLR1	folate receptor 1	2.54995
PKP1	plakophilin 1	2.5406
ADCK3	-	2.53212
DUSP13	dual specificity phosphatase 13	2.53199
DGKD	diacylglycerol kinase delta	2.52353
C19orf47	chromosome 19 open reading frame 47	2.5225
RMND5A	required for meiotic nuclear division 5 homolog A	2.52155
MYOZ2	myozenin 2	2.51812
TSPAN33	tetraspanin 33	2.48945
KRT80	keratin 80	2.47844
TNNT2	troponin T2, cardiac type	2.4587
FNDC5	fibronectin type III domain containing 5	2.45661
BCAM	basal cell adhesion molecule (Lutheran blood group)	2.43634
SHISA2	shisa family member 2	2.41979
USP13	ubiquitin specific peptidase 13 (isopeptidase T-3)	2.41302
FITM1	fat storage inducing transmembrane protein 1	2.41182
COX11	COX11, cytochrome c oxidase copper chaperone	2.39582
SCN5A	sodium voltage-gated channel alpha subunit 5	2.39362
PDLIM1	PDZ and LIM domain 1	2.39208
MYL5	myosin light chain 5	2.38964
SEMA6B	semaphorin 6B	2.38833
CFL2	cofilin 2	2.38061
STMN1	stathmin 1	2.3722
CHRNB1	cholinergic receptor nicotinic beta 1 subunit	2.3693
EHBP1L1	EH domain binding protein 1 like 1	2.35741
TACC2	transforming acidic coiled-coil containing protein 2	2.32329
SEPT5	septin 5	2.32222
DMPK	dystrophia myotonica protein kinase	2.31797
SNORA45A	-	2.31407
AQP3	aquaporin 3 (Gill blood group)	2.31088
RDH5	retinol dehydrogenase 5	2.30265
A2M	alpha-2-macroglobulin	2.2769
TSPAN14	tetraspanin 14	2.27309
SYNGR2	synaptogyrin 2	2.27042
SNORA31	small nucleolar RNA, H/ACA box 31	2.2652
RAPGEF1	Rap guanine nucleotide exchange factor 1	2.26198
ARPP21	cAMP regulated phosphoprotein 21	2.26073
SOX11	SRY-box 11	2.25996
HACD1	3-hydroxyacyl-CoA dehydratase 1	2.25582
HDAC9	histone deacetylase 9	2.24528
GYS1	glycogen synthase 1	2.2385
TMTC1	transmembrane and tetratricopeptide repeat containing 1	2.23403
PDLIM3	PDZ and LIM domain 3	2.22897
PVR	poliovirus receptor	2.22714
MOB1B	MOB kinase activator 1B	2.22692
TCEA3	transcription elongation factor A3	2.20891
TTC9	tetratricopeptide repeat domain 9	2.20461
MIR7706	microRNA 7706	2.20431
GPSM2	G protein signaling modulator 2	2.20136
ZNF556	zinc finger protein 556	2.20123
MIR3125	microRNA 3125	2.19888
TMEM132A	transmembrane protein 132A	2.19601
CDC37L1	cell division cycle 37 like 1	2.19533
TNC	tenascin C	2.19217
MIR6869	microRNA 6869	2.18623
CHN1	chimerin 1	2.17934
ARID5A	AT-rich interaction domain 5A	2.16955
IQCK	IQ motif containing K	2.16818
MIR647	microRNA 647	2.1623
SHF	Src homology 2 domain containing F	2.16166
NCAM1	neural cell adhesion molecule 1	2.14754
ITGA6	integrin subunit alpha 6	2.1381
RBM24	RNA binding motif protein 24	2.13288
KNSTRN	kinetochore localized astrin/SPAG5 binding protein	2.13109
SEPT5-GP1BB	-	2.12347
XRCC4	X-ray repair cross complementing 4	2.12028
SNORD76	small nucleolar RNA, C/D box 76	2.10816
MRAS	muscle RAS oncogene homolog	2.10288
PRKAB2	protein kinase AMP-activated non-catalytic subunit beta 2	2.09132
PRDX6	peroxiredoxin 6	2.08309
PPFIA4	PTPRF interacting protein alpha 4	2.08285
JPH2	junctophilin 2	2.07748
PKIA	cAMP-dependent protein kinase inhibitor alpha	2.07716
PPM1K	protein phosphatase, Mg2+/Mn2+ dependent 1K	2.07685
SYTL2	synaptotagmin like 2	2.07222
PHKG1	phosphorylase kinase catalytic subunit gamma 1	2.06517
CCDC8	coiled-coil domain containing 8	2.06495
MIR6834	microRNA 6834	2.05973
HES6	hes family bHLH transcription factor 6	2.05493
JSRP1	junctional sarcoplasmic reticulum protein 1	2.04594
TIMM8B	translocase of inner mitochondrial membrane 8 homolog B	2.04501
FXYD1	FXYD domain containing ion transport regulator 1	2.04414
HS6ST2	heparan sulfate 6-O-sulfotransferase 2	2.04247
SNORD116-4	small nucleolar RNA, C/D box 116-4	2.03309
CAP2	CAP, adenylate cyclase-associated protein, 2 (yeast)	2.03091
SNORD83A	small nucleolar RNA, C/D box 83A	2.02822
SNORD2	small nucleolar RNA, C/D box 2	2.02092
FAM13C	family with sequence similarity 13 member C	2.01918
GPR153	G protein-coupled receptor 153	2.01015
HIPK3	homeodomain interacting protein kinase 3	2.00958
TMEM261	transmembrane protein 261	2.0068
EXOG	exo/endonuclease G	2.00648
SNORA18	small nucleolar RNA, H/ACA box 18	2.0063
ATP2A2	ATPase sarcoplasmic/endoplasmic reticulum Ca2+ transporting 2	2.0008
HNRNPDL	heterogeneous nuclear ribonucleoprotein D like	1.99867
INPP4B	inositol polyphosphate-4-phosphatase type II B	1.99864
ABLIM3	actin binding LIM protein family member 3	1.99457
NEXN	nexilin F-actin binding protein	1.99416
BLCAP	bladder cancer associated protein	1.99084
CCDC88A	coiled-coil domain containing 88A	1.99034
GPRC5B	G protein-coupled receptor class C group 5 member B	1.98822
MYCBP	MYC binding protein	1.98638
KLHL30	kelch like family member 30	1.98538
CYB5R1	cytochrome b5 reductase 1	1.97775
RNF115	ring finger protein 115	1.97662
TNFAIP6	TNF alpha induced protein 6	1.96907
FHL1	four and a half LIM domains 1	1.96718
VTRNA1-3	vault RNA 1-3	1.966
PRUNE	-	1.96236
SNORA73B	small nucleolar RNA, H/ACA box 73B	1.96215
SNORA66	small nucleolar RNA, H/ACA box 66	1.9621
RAPSN	receptor associated protein of the synapse	1.95873
C2orf74	chromosome 2 open reading frame 74	1.95791
GAB2	GRB2 associated binding protein 2	1.95779
SNORD38A	small nucleolar RNA, C/D box 38A	1.95588
SLC7A7	solute carrier family 7 member 7	1.95472
TBC1D1	TBC1 domain family member 1	1.95433
AGT	angiotensinogen	1.95092
TSTD1	thiosulfate sulfurtransferase like domain containing 1	1.95032
EML1	echinoderm microtubule associated protein like 1	1.94636
FAM49B	family with sequence similarity 49 member B	1.94495
SH3BGR	SH3 domain binding glutamate rich protein	1.9441
LGR4	leucine rich repeat containing G protein-coupled receptor 4	1.94397
GRASP	general receptor for phosphoinositides 1 associated scaffold protein	1.94258
RTN2	reticulon 2	1.93761
SNORD95	small nucleolar RNA, C/D box 95	1.93427
MTURN	maturin, neural progenitor differentiation regulator homolog	1.92929
TUBA1A	tubulin alpha 1a	1.92746
FKBP3	FK506 binding protein 3	1.92413
SNORD56	small nucleolar RNA, C/D box 56	1.92391
HAS2	hyaluronan synthase 2	1.92274
CHRNA1	cholinergic receptor nicotinic alpha 1 subunit	1.92269
DYSF	dysferlin	1.92091
SNX18	sorting nexin 18	1.92021
CKB	creatine kinase B	1.91991
RIOK3	RIO kinase 3	1.91841
FXR1	FMR1 autosomal homolog 1	1.91732
ANGPTL7	angiopoietin like 7	1.91699
MIR21	microRNA 21	1.91104
PLA2G4C	phospholipase A2 group IVC	1.90891
FGGY	FGGY carbohydrate kinase domain containing	1.90757
ZBTB18	zinc finger and BTB domain containing 18	1.90594
TP53INP2	tumor protein p53 inducible nuclear protein 2	1.90509
OSGIN2	oxidative stress induced growth inhibitor family member 2	1.90205
AGPAT5	1-acylglycerol-3-phosphate O-acyltransferase 5	1.89706
KIF5B	kinesin family member 5B	1.89517
VGLL2	vestigial like family member 2	1.89311
KLHDC2	kelch domain containing 2	1.8883
MYO18B	myosin XVIIIB	1.88666
CYLD	CYLD lysine 63 deubiquitinase	1.88587
CTDSPL	CTD small phosphatase like	1.88559
CSDC2	cold shock domain containing C2	1.88418
CRIP2	cysteine rich protein 2	1.88093
MIR6084	microRNA 6084	1.87981
SLMO2-ATP5E	-	1.87912
NOTCH3	notch 3	1.8786
CHRNG	cholinergic receptor nicotinic gamma subunit	1.87576
TPM2	tropomyosin 2 (beta)	1.87397
STRN3	striatin 3	1.87292
MOSPD1	motile sperm domain containing 1	1.86811
PREPL	prolyl endopeptidase-like	1.86773
TPPP3	tubulin polymerization promoting protein family member 3	1.85922
DUSP27	dual specificity phosphatase 27 (putative)	1.85379
C2	complement C2	1.84846
ENPP4	ectonucleotide pyrophosphatase/phosphodiesterase 4 (putative)	1.84703
CENPW	centromere protein W	1.84171
TMX2-CTNND1	TMX2-CTNND1 readthrough (NMD candidate)	1.84051
ACOT11	acyl-CoA thioesterase 11	1.83952
S100A1	S100 calcium binding protein A1	1.83623
MAP1A	microtubule associated protein 1A	1.83459
SIRT2	sirtuin 2	1.8336
ITM2C	integral membrane protein 2C	1.83189
SHD	Src homology 2 domain containing transforming protein D	1.83138
WSB2	WD repeat and SOCS box containing 2	1.83117
POLB	DNA polymerase beta	1.83025
CORO6	coronin 6	1.82896
FEM1A	fem-1 homolog A	1.82844
FHOD3	formin homology 2 domain containing 3	1.82486
RELL1	RELT like 1	1.8207
FAM49A	family with sequence similarity 49 member A	1.82033
TOM1L1	target of myb1 like 1 membrane trafficking protein	1.81713
PSME4	proteasome activator subunit 4	1.81664
MEGF10	multiple EGF like domains 10	1.81662
UQCR10	ubiquinol-cytochrome c reductase, complex III subunit X	1.81573
OLFML2A	olfactomedin like 2A	1.81423
SNORD35A	small nucleolar RNA, C/D box 35A	1.81292
FN1	fibronectin 1	1.80947
SNORD116-20	small nucleolar RNA, C/D box 116-20	1.80778
CHI3L1	chitinase 3 like 1	1.80662
UBE2D1	ubiquitin conjugating enzyme E2 D1	1.80287
GPM6B	glycoprotein M6B	1.799
ASB1	ankyrin repeat and SOCS box containing 1	1.79775
DDX3Y	DEAD-box helicase 3, Y-linked	1.79616
SYNC	syncoilin, intermediate filament protein	1.79528
MPC1	mitochondrial pyruvate carrier 1	1.79457
BVES	blood vessel epicardial substance	1.79079
LOC729970	-	1.78485
CHST15	carbohydrate sulfotransferase 15	1.78459
NPNT	nephronectin	1.78435
RNF19B	ring finger protein 19B	1.78394
MAPK8	mitogen-activated protein kinase 8	1.78135
ODC1	ornithine decarboxylase 1	1.78032
NGFR	nerve growth factor receptor	1.77954
INPPL1	inositol polyphosphate phosphatase like 1	1.7774
ITGA7	integrin subunit alpha 7	1.77626
NUDT14	nudix hydrolase 14	1.77287
HSPB2	heat shock protein family B (small) member 2	1.77146
IP6K3	inositol hexakisphosphate kinase 3	1.76941
SNORD55	small nucleolar RNA, C/D box 55	1.76887
RGS2	regulator of G protein signaling 2	1.76814
PAQR4	progestin and adipoQ receptor family member 4	1.75903
ZEB2	zinc finger E-box binding homeobox 2	1.75902
KCNC4	potassium voltage-gated channel subfamily C member 4	1.75454
IDH2	isocitrate dehydrogenase (NADP(+)) 2, mitochondrial	1.75301
SHISA4	shisa family member 4	1.75034
ZRANB1	zinc finger RANBP2-type containing 1	1.75001
ALPK3	alpha kinase 3	1.74761
NUP93	nucleoporin 93	1.7462
STAU2	staufen double-stranded RNA binding protein 2	1.74592
UBR3	ubiquitin protein ligase E3 component n-recognin 3 (putative)	1.74294
GGA2	golgi associated, gamma adaptin ear containing, ARF binding protein 2	1.73984
SNTB1	syntrophin beta 1	1.73521
FNBP1	formin binding protein 1	1.73408
PDZRN3	PDZ domain containing ring finger 3	1.73318
SNHG16	small nucleolar RNA host gene 16	1.73267
DOK7	docking protein 7	1.72391
SLC12A7	solute carrier family 12 member 7	1.72
TTC13	tetratricopeptide repeat domain 13	1.71868
AKAP1	A-kinase anchoring protein 1	1.71717
TSPAN9	tetraspanin 9	1.71408
MIR4785	microRNA 4785	1.71316
CHRND	cholinergic receptor nicotinic delta subunit	1.7129
CUTC	cutC copper transporter	1.71209
DST	dystonin	1.71142
ACSL4	acyl-CoA synthetase long-chain family member 4	1.71024
DERA	deoxyribose-phosphate aldolase	1.71004
MCU	mitochondrial calcium uniporter	1.70962
FLNC	filamin C	1.70895
RAI2	retinoic acid induced 2	1.70834
PRUNE2	prune homolog 2	1.70823
SBDS	SBDS, ribosome assembly guanine nucleotide exchange factor	1.70795
CHCHD10	coiled-coil-helix-coiled-coil-helix domain containing 10	1.70499
UBE2T	ubiquitin conjugating enzyme E2 T	1.70094
KANK1	KN motif and ankyrin repeat domains 1	1.7001
TUBB6	tubulin beta 6 class V	1.69985
AK1	adenylate kinase 1	1.69932
BID	BH3 interacting domain death agonist	1.69616
BTG1	BTG anti-proliferation factor 1	1.69407
CYB5B	cytochrome b5 type B	1.69377
NDUFS1	NADH:ubiquinone oxidoreductase core subunit S1	1.69023
KLHDC3	kelch domain containing 3	1.68915
FCHSD2	FCH and double SH3 domains 2	1.68886
FXYD6	FXYD domain containing ion transport regulator 6	1.6883
NDUFS5	NADH:ubiquinone oxidoreductase subunit S5	1.68694
KIF2A	kinesin family member 2A	1.68635
LMO4	LIM domain only 4	1.68484
AGFG1	ArfGAP with FG repeats 1	1.68384
CSGALNACT2	chondroitin sulfate N-acetylgalactosaminyltransferase 2	1.68318
TRAK2	trafficking kinesin protein 2	1.68269
BZW2	basic leucine zipper and W2 domains 2	1.68205
ANK2	ankyrin 2	1.68068
VEZT	vezatin, adherens junctions transmembrane protein	1.67752
CLDN5	claudin 5	1.67113
SLC7A11	solute carrier family 7 member 11	1.66876
SEMA6C	semaphorin 6C	1.66857
EXOSC7	exosome component 7	1.66704
NUPL1	-	1.66635
RBM38	RNA binding motif protein 38	1.66492
OXSR1	oxidative stress responsive 1	1.6649
ULK3	unc-51 like kinase 3	1.66165
PANX1	pannexin 1	1.66136
SCD5	stearoyl-CoA desaturase 5	1.65963
SAP30	Sin3A associated protein 30	1.65735
SGCD	sarcoglycan delta	1.65636
SSPN	sarcospan	1.65499
RRN3	RRN3 homolog, RNA polymerase I transcription factor	1.65291
SNX4	sorting nexin 4	1.65289
PSMD11	proteasome 26S subunit, non-ATPase 11	1.65288
C5orf22	chromosome 5 open reading frame 22	1.65247
UCHL5	ubiquitin C-terminal hydrolase L5	1.65196
SNX21	sorting nexin family member 21	1.65176
DCAF6	DDB1 and CUL4 associated factor 6	1.64948
GUF1	GUF1 homolog, GTPase	1.64796
VPS36	vacuolar protein sorting 36 homolog	1.64664
BCAT1	branched chain amino acid transaminase 1	1.64582
L1CAM	L1 cell adhesion molecule	1.6456
NDUFS2	NADH:ubiquinone oxidoreductase core subunit S2	1.64532
CALM1	calmodulin 1	1.64526
SIK1	salt inducible kinase 1	1.64453
WDR77	WD repeat domain 77	1.6441
ECT2	epithelial cell transforming 2	1.64112
KLF5	Kruppel like factor 5	1.64099
CCSER2	coiled-coil serine rich protein 2	1.63997
RC3H2	ring finger and CCCH-type domains 2	1.63943
PNMAL1	-	1.63864
OTUD4	OTU deubiquitinase 4	1.63853
CYCS	cytochrome c, somatic	1.63685
POLR2D	RNA polymerase II subunit D	1.63364
NAPG	NSF attachment protein gamma	1.63258
ZNRF1	zinc and ring finger 1	1.63093
PRR5	proline rich 5	1.62974
AKAP13	A-kinase anchoring protein 13	1.62906
RPRD1A	regulation of nuclear pre-mRNA domain containing 1A	1.62876
MOAP1	modulator of apoptosis 1	1.62708
MGC72080	-	1.62241
AGPS	alkylglycerone phosphate synthase	1.62113
KLHL24	kelch like family member 24	1.62091
POPDC3	popeye domain containing 3	1.62014
ARHGEF2	Rho/Rac guanine nucleotide exchange factor 2	1.61934
MACF1	microtubule-actin crosslinking factor 1	1.61812
STARD13	StAR related lipid transfer domain containing 13	1.61769
SMTN	smoothelin	1.61762
DNAJB6	DnaJ heat shock protein family (Hsp40) member B6	1.61711
ZFAND6	zinc finger AN1-type containing 6	1.61486
VTA1	vesicle trafficking 1	1.61243
COX7A1	cytochrome c oxidase subunit 7A1	1.61091
CRLS1	cardiolipin synthase 1	1.61048
PDLIM5	PDZ and LIM domain 5	1.60944
SMIM10L1	small integral membrane protein 10 like 1	1.60847
LRRC17	leucine rich repeat containing 17	1.60661
RNF121	ring finger protein 121	1.60535
SEC14L1	SEC14 like lipid binding 1	1.60173
LIMCH1	LIM and calponin homology domains 1	1.60052
FAM213A	family with sequence similarity 213 member A	1.59984
CCT2	chaperonin containing TCP1 subunit 2	1.59976
FOXO4	forkhead box O4	1.5996
QKI	QKI, KH domain containing RNA binding	1.59821
USP12	ubiquitin specific peptidase 12	1.5975
MIR2861	microRNA 2861	1.59652
TPM1	tropomyosin 1 (alpha)	1.59583
CPEB4	cytoplasmic polyadenylation element binding protein 4	1.59566
MAMDC2	MAM domain containing 2	1.59559
PAAF1	proteasomal ATPase associated factor 1	1.59546
THEMIS2	thymocyte selection associated family member 2	1.59515
HEATR3	HEAT repeat containing 3	1.5949
STAM	signal transducing adaptor molecule	1.59412
AKAP9	A-kinase anchoring protein 9	1.59388
C15orf52	chromosome 15 open reading frame 52	1.59328
DMD	dystrophin	1.59323
MAP3K7CL	MAP3K7 C-terminal like	1.59117
EFHD1	EF-hand domain family member D1	1.59041
CAT	catalase	1.58957
SMAD1	SMAD family member 1	1.58919
NRD1	-	1.58748
LSM4	LSM4 homolog, U6 small nuclear RNA and mRNA degradation associated	1.58578
NCKAP5L	NCK associated protein 5 like	1.58485
COX6C	cytochrome c oxidase subunit 6C	1.58467
SNHG5	small nucleolar RNA host gene 5	1.58146
CUL5	cullin 5	1.58094
RAPH1	Ras association (RalGDS/AF-6) and pleckstrin homology domains 1	1.58064
UBE2W	ubiquitin conjugating enzyme E2 W	1.57981
NDUFV3	NADH:ubiquinone oxidoreductase subunit V3	1.57896
TRIM38	tripartite motif containing 38	1.57814
LRRN1	leucine rich repeat neuronal 1	1.57686
MYO18A	myosin XVIIIA	1.5768
SLC35E3	solute carrier family 35 member E3	1.57626
CAB39	calcium binding protein 39	1.5756
DHX29	DExH-box helicase 29	1.57547
UQCRC2	ubiquinol-cytochrome c reductase core protein II	1.57458
NINJ2	ninjurin 2	1.57403
SEH1L	SEH1 like nucleoporin	1.57367
NLN	neurolysin	1.57133
RIMKLB	ribosomal modification protein rimK like family member B	1.57127
SH3GLB1	SH3 domain containing GRB2 like, endophilin B1	1.57127
MRPS28	mitochondrial ribosomal protein S28	1.57035
GFM2	G elongation factor mitochondrial 2	1.5696
TMEM65	transmembrane protein 65	1.56952
SLC41A1	solute carrier family 41 member 1	1.56932
HINT3	histidine triad nucleotide binding protein 3	1.5692
PURB	purine rich element binding protein B	1.56864
FARSB	phenylalanyl-tRNA synthetase beta subunit	1.56853
CDH15	cadherin 15	1.56835
VWA5A	von Willebrand factor A domain containing 5A	1.56753
GRSF1	G-rich RNA sequence binding factor 1	1.56609
EIF2B3	eukaryotic translation initiation factor 2B subunit gamma	1.56568
VARS2	valyl-tRNA synthetase 2, mitochondrial	1.56551
MTSS1L	MTSS1L, I-BAR domain containing	1.5641
P4HA1	prolyl 4-hydroxylase subunit alpha 1	1.56296
TMEM117	transmembrane protein 117	1.56192
GLRX	glutaredoxin	1.56142
PRKAR2A	protein kinase cAMP-dependent type II regulatory subunit alpha	1.56082
MIR3605	microRNA 3605	1.56077
HIST1H4H	histone cluster 1 H4 family member h	1.56059
KRR1	KRR1, small subunit processome component homolog	1.56046
PCM1	pericentriolar material 1	1.55966
H19	H19, imprinted maternally expressed transcript (non-protein coding)	1.55891
GLO1	glyoxalase I	1.55787
FAM214A	family with sequence similarity 214 member A	1.55776
HSDL2	hydroxysteroid dehydrogenase like 2	1.55686
ACYP2	acylphosphatase 2	1.55642
ASAP3	ArfGAP with SH3 domain, ankyrin repeat and PH domain 3	1.55582
CYB5R4	cytochrome b5 reductase 4	1.5555
C5orf24	chromosome 5 open reading frame 24	1.55522
YWHAG	tyrosine 3-monooxygenase/tryptophan 5-monooxygenase activation protein gamma	1.55347
ATG9A	autophagy related 9A	1.55302
MZT1	mitotic spindle organizing protein 1	1.55249
BRWD1	bromodomain and WD repeat domain containing 1	1.55116
CTNNA1	catenin alpha 1	1.55098
CASD1	CAS1 domain containing 1	1.54805
PSEN2	presenilin 2	1.54682
RAD23B	RAD23 homolog B, nucleotide excision repair protein	1.54501
PAIP2	poly(A) binding protein interacting protein 2	1.54313
CDS2	CDP-diacylglycerol synthase 2	1.54284
GMPR	guanosine monophosphate reductase	1.54226
AMACR	alpha-methylacyl-CoA racemase	1.542
C4orf3	chromosome 4 open reading frame 3	1.5407
UQCRQ	ubiquinol-cytochrome c reductase complex III subunit VII	1.54021
TOM1L2	target of myb1 like 2 membrane trafficking protein	1.53963
DNLZ	DNL-type zinc finger	1.53884
NFATC1	nuclear factor of activated T-cells 1	1.53861
BRMS1L	breast cancer metastasis-suppressor 1 like	1.53851
ACAA2	acetyl-CoA acyltransferase 2	1.53781
NAA50	N(alpha)-acetyltransferase 50, NatE catalytic subunit	1.53771
FBXO30	F-box protein 30	1.53642
PIK3CA	phosphatidylinositol-4,5-bisphosphate 3-kinase catalytic subunit alpha	1.53619
FERMT3	fermitin family member 3	1.53587
CLIC4	chloride intracellular channel 4	1.5338
SNORD110	small nucleolar RNA, C/D box 110	1.53287
WDR41	WD repeat domain 41	1.53134
KLHL2	kelch like family member 2	1.53115
PHF20L1	PHD finger protein 20-like 1	1.52922
SCRN3	secernin 3	1.5291
ATP5G3	ATP synthase, H+ transporting, mitochondrial Fo complex subunit C3 (subunit 9)	1.52857
UBE2G1	ubiquitin conjugating enzyme E2 G1	1.52746
KPNA4	karyopherin subunit alpha 4	1.52719
TSFM	Ts translation elongation factor, mitochondrial	1.52682
INPP5K	inositol polyphosphate-5-phosphatase K	1.52649
JUP	junction plakoglobin	1.5248
SCYL2	SCY1 like pseudokinase 2	1.52467
CSDE1	cold shock domain containing E1	1.52393
SLC40A1	solute carrier family 40 member 1	1.52377
PLGRKT	plasminogen receptor with a C-terminal lysine	1.52247
COX17	COX17, cytochrome c oxidase copper chaperone	1.52113
TUBA1C	tubulin alpha 1c	1.52099
MIR8072	microRNA 8072	1.51975
RBM18	RNA binding motif protein 18	1.51965
PLEKHO1	pleckstrin homology domain containing O1	1.51915
ADSL	adenylosuccinate lyase	1.51782
XPR1	xenotropic and polytropic retrovirus receptor 1	1.5175
MACROD1	MACRO domain containing 1	1.51746
C16orf87	chromosome 16 open reading frame 87	1.51699
CYTH1	cytohesin 1	1.51684
PSMD12	proteasome 26S subunit, non-ATPase 12	1.51519
DDX21	DExD-box helicase 21	1.51516
PPM1B	protein phosphatase, Mg2+/Mn2+ dependent 1B	1.51498
GOT1	glutamic-oxaloacetic transaminase 1	1.51496
TFRC	transferrin receptor	1.51449
PSMC3	proteasome 26S subunit, ATPase 3	1.51392
DDX46	DEAD-box helicase 46	1.51359
CERS6	ceramide synthase 6	1.51299
IRS1	insulin receptor substrate 1	1.51274
SDC2	syndecan 2	1.51168
SLC7A5	solute carrier family 7 member 5	1.51022
CAMSAP1	calmodulin regulated spectrin associated protein 1	1.50796
FUNDC2	FUN14 domain containing 2	1.50796
DPY19L1	dpy-19 like 1	1.50795
LEPROTL1	leptin receptor overlapping transcript-like 1	1.50741
CAMK2D	calcium/calmodulin dependent protein kinase II delta	1.50723
DESI2	desumoylating isopeptidase 2	1.50704
ARL5A	ADP ribosylation factor like GTPase 5A	1.50694
MRPL30	mitochondrial ribosomal protein L30	1.50564
SNORA81	small nucleolar RNA, H/ACA box 81	1.50391
IPO7	importin 7	1.5018
TNS1	tensin 1	1.50155
PHF1	PHD finger protein 1	0.659774
TNFRSF11B	TNF receptor superfamily member 11b	0.658777
COL6A3	collagen type VI alpha 3 chain	0.658702
GAS2L1	growth arrest specific 2 like 1	0.657714
COL4A2	collagen type IV alpha 2 chain	0.657671
MEA1	male-enhanced antigen 1	0.656581
EPAS1	endothelial PAS domain protein 1	0.656515
PTMS	parathymosin	0.656512
NUCB1	nucleobindin 1	0.656234
CYB5D2	cytochrome b5 domain containing 2	0.656042
C19orf24	chromosome 19 open reading frame 24	0.653763
DSE	dermatan sulfate epimerase	0.653646
UBE2L6	ubiquitin conjugating enzyme E2 L6	0.653068
MARVELD1	MARVEL domain containing 1	0.65293
STAT6	signal transducer and activator of transcription 6	0.652705
ABHD12	abhydrolase domain containing 12	0.65176
PSMB8	proteasome subunit beta 8	0.651623
LTBP2	latent transforming growth factor beta binding protein 2	0.649149
HSD3B7	hydroxy-delta-5-steroid dehydrogenase, 3 beta- and steroid delta-isomerase 7	0.648253
ISCU	iron-sulfur cluster assembly enzyme	0.647708
NME4	NME/NM23 nucleoside diphosphate kinase 4	0.646743
CLTA	clathrin light chain A	0.646558
AVPI1	arginine vasopressin induced 1	0.646189
PAM	peptidylglycine alpha-amidating monooxygenase	0.646181
G6PD	glucose-6-phosphate dehydrogenase	0.646041
PTMA	prothymosin, alpha	0.645708
ANXA2P3	annexin A2 pseudogene 3	0.645008
PIK3R2	phosphoinositide-3-kinase regulatory subunit 2	0.644873
IER5L	immediate early response 5 like	0.644717
ZFYVE21	zinc finger FYVE-type containing 21	0.644537
GLB1	galactosidase beta 1	0.644476
COTL1	coactosin like F-actin binding protein 1	0.643002
EFEMP2	EGF containing fibulin like extracellular matrix protein 2	0.642187
HSPB6	heat shock protein family B (small) member 6	0.641959
NT5E	5'-nucleotidase ecto	0.641546
ENC1	ectodermal-neural cortex 1	0.6415
NFKBIA	NFKB inhibitor alpha	0.641286
SH3BGRL3	SH3 domain binding glutamate rich protein like 3	0.641178
SDC3	syndecan 3	0.64058
LRP1	LDL receptor related protein 1	0.640287
SHISA5	shisa family member 5	0.640281
TP53TG1	TP53 target 1 (non-protein coding)	0.639557
ELK3	ELK3, ETS transcription factor	0.639203
ARMC9	armadillo repeat containing 9	0.637279
AHNAK2	AHNAK nucleoprotein 2	0.63714
SEPN1	-	0.636561
MINK1	misshapen like kinase 1	0.636511
LSS	lanosterol synthase	0.636306
ITM2B	integral membrane protein 2B	0.635647
HEXB	hexosaminidase subunit beta	0.635352
PRDX4	peroxiredoxin 4	0.635271
ZMYM6NB	-	0.635205
TMSB4X	thymosin beta 4, X-linked	0.633372
PCYOX1	prenylcysteine oxidase 1	0.633109
A4GALT	alpha 1,4-galactosyltransferase (P blood group)	0.632965
SUMF1	sulfatase modifying factor 1	0.63274
METRN	meteorin, glial cell differentiation regulator	0.632461
THBS3	thrombospondin 3	0.63178
RGS4	regulator of G protein signaling 4	0.630849
ADAMTSL1	ADAMTS like 1	0.629673
SNX9	sorting nexin 9	0.628933
CHKB	choline kinase beta	0.62798
DNAJC4	DnaJ heat shock protein family (Hsp40) member C4	0.627394
OLFML3	olfactomedin like 3	0.62672
SELM	-	0.626361
YIPF2	Yip1 domain family member 2	0.626309
RBPMS	RNA binding protein with multiple splicing	0.626172
PKIG	cAMP-dependent protein kinase inhibitor gamma	0.626162
PLSCR4	phospholipid scramblase 4	0.625894
RAB34	RAB34, member RAS oncogene family	0.625426
GAA	glucosidase alpha, acid	0.625187
CD109	CD109 molecule	0.625138
COPZ2	coatomer protein complex subunit zeta 2	0.625133
TSC22D4	TSC22 domain family member 4	0.624208
ANPEP	alanyl aminopeptidase, membrane	0.624199
SDC4	syndecan 4	0.623676
AP1S1	adaptor related protein complex 1 sigma 1 subunit	0.622921
SERPING1	serpin family G member 1	0.622064
SPATA20	spermatogenesis associated 20	0.621963
LETMD1	LETM1 domain containing 1	0.621576
NTN4	netrin 4	0.620517
DEAF1	DEAF1, transcription factor	0.619702
CNN2	calponin 2	0.619561
GPNMB	glycoprotein nmb	0.61939
DDB2	damage specific DNA binding protein 2	0.619101
VEGFB	vascular endothelial growth factor B	0.618953
ECM2	extracellular matrix protein 2	0.618751
SNHG7	small nucleolar RNA host gene 7	0.618365
DHCR24	24-dehydrocholesterol reductase	0.616184
OAF	out at first homolog	0.616024
CERS2	ceramide synthase 2	0.614979
NENF	neudesin neurotrophic factor	0.614731
GPX4	glutathione peroxidase 4	0.614303
CDKN2B	cyclin dependent kinase inhibitor 2B	0.614162
IDUA	iduronidase, alpha-L-	0.61394
HCFC1R1	host cell factor C1 regulator 1	0.611619
HYAL2	hyaluronoglucosaminidase 2	0.611401
C1R	complement C1r	0.610714
MCFD2	multiple coagulation factor deficiency 2	0.610478
DPM2	dolichyl-phosphate mannosyltransferase subunit 2, regulatory	0.609203
MMP14	matrix metallopeptidase 14	0.608574
B4GAT1	beta-1,4-glucuronyltransferase 1	0.607909
SGSH	N-sulfoglucosamine sulfohydrolase	0.60759
LPXN	leupaxin	0.60722
IFITM3	interferon induced transmembrane protein 3	0.606114
MGAT4B	mannosyl (alpha-1,3-)-glycoprotein beta-1,4-N-acetylglucosaminyltransferase, isozyme B	0.605511
PSKH1	protein serine kinase H1	0.605311
C11orf96	chromosome 11 open reading frame 96	0.605222
TCEAL3	transcription elongation factor A like 3	0.60517
SREBF1	sterol regulatory element binding transcription factor 1	0.603276
PLS3	plastin 3	0.602908
IFITM2	interferon induced transmembrane protein 2	0.602603
TSKU	tsukushi, small leucine rich proteoglycan	0.599631
CYBRD1	cytochrome b reductase 1	0.599099
FADS1	fatty acid desaturase 1	0.599068
HAS1	hyaluronan synthase 1	0.598118
PGRMC2	progesterone receptor membrane component 2	0.597616
SNORA61	small nucleolar RNA, H/ACA box 61	0.597196
CTSF	cathepsin F	0.596781
SOD3	superoxide dismutase 3	0.596197
DPYSL3	dihydropyrimidinase like 3	0.595735
CYB561A3	cytochrome b561 family member A3	0.595579
SEMA7A	semaphorin 7A (John Milton Hagen blood group)	0.594385
CDIPT	CDP-diacylglycerol--inositol 3-phosphatidyltransferase	0.594095
ID3	inhibitor of DNA binding 3, HLH protein	0.593747
MAN2B2	mannosidase alpha class 2B member 2	0.593611
SPOCK1	SPARC/osteonectin, cwcv and kazal like domains proteoglycan 1	0.592605
TPGS1	tubulin polyglutamylase complex subunit 1	0.592422
EMP3	epithelial membrane protein 3	0.591515
SCD	stearoyl-CoA desaturase	0.590794
ANGPTL2	angiopoietin like 2	0.590632
PRCP	prolylcarboxypeptidase	0.590555
CRLF1	cytokine receptor like factor 1	0.589815
TMEM243	transmembrane protein 243	0.589393
HLA-E	major histocompatibility complex, class I, E	0.588898
VIM	vimentin	0.588757
LRP3	LDL receptor related protein 3	0.58826
LOXL1	lysyl oxidase like 1	0.587434
CD9	CD9 molecule	0.587297
CAMK2N1	calcium/calmodulin dependent protein kinase II inhibitor 1	0.586396
ATP2B4	ATPase plasma membrane Ca2+ transporting 4	0.586172
RECK	reversion inducing cysteine rich protein with kazal motifs	0.585692
SNORA25	small nucleolar RNA, H/ACA box 25	0.58554
ADAMTS1	ADAM metallopeptidase with thrombospondin type 1 motif 1	0.584982
PROS1	protein S (alpha)	0.584546
FTH1	ferritin heavy chain 1	0.583976
PLEKHO2	pleckstrin homology domain containing O2	0.583556
EPHX1	epoxide hydrolase 1	0.583
TAX1BP3	Tax1 binding protein 3	0.582175
SEC11C	SEC11 homolog C, signal peptidase complex subunit	0.580474
SCPEP1	serine carboxypeptidase 1	0.580359
SNORA57	small nucleolar RNA, H/ACA box 57	0.579814
TRIP6	thyroid hormone receptor interactor 6	0.579648
LDOC1	LDOC1, regulator of NFKB signaling	0.579373
ID2	inhibitor of DNA binding 2, HLH protein	0.579331
SNORD58C	small nucleolar RNA, C/D box 58C	0.579017
NECAP2	NECAP endocytosis associated 2	0.577959
SDF4	stromal cell derived factor 4	0.577518
HEBP1	heme binding protein 1	0.576099
GNPDA1	glucosamine-6-phosphate deaminase 1	0.575336
CCND1	cyclin D1	0.574199
C14orf1	chromosome 14 open reading frame 1	0.573181
SH3D19	SH3 domain containing 19	0.571919
OLFML2B	olfactomedin like 2B	0.571485
APLP2	amyloid beta precursor like protein 2	0.571015
TIMP2	TIMP metallopeptidase inhibitor 2	0.570007
FADS2	fatty acid desaturase 2	0.57
QSOX1	quiescin sulfhydryl oxidase 1	0.56936
VASN	vasorin	0.569062
TRPV2	transient receptor potential cation channel subfamily V member 2	0.568079
AMDHD2	amidohydrolase domain containing 2	0.566502
TMEM150A	transmembrane protein 150A	0.564989
COL12A1	collagen type XII alpha 1 chain	0.561406
VKORC1	vitamin K epoxide reductase complex subunit 1	0.561306
HTATIP2	HIV-1 Tat interactive protein 2	0.557201
SLC22A17	solute carrier family 22 member 17	0.556974
NUPR1	nuclear protein 1, transcriptional regulator	0.556968
AKR1C2	aldo-keto reductase family 1 member C2	0.555964
BASP1	brain abundant membrane attached signal protein 1	0.554758
MET	MET proto-oncogene, receptor tyrosine kinase	0.55409
LY96	lymphocyte antigen 96	0.55335
GPX1	glutathione peroxidase 1	0.553096
PRSS23	protease, serine 23	0.552603
PRDX2	peroxiredoxin 2	0.552144
FZD2	frizzled class receptor 2	0.551381
PIK3IP1	phosphoinositide-3-kinase interacting protein 1	0.549826
GNPTG	N-acetylglucosamine-1-phosphate transferase gamma subunit	0.548509
CDKN2A	cyclin dependent kinase inhibitor 2A	0.548387
MBOAT7	membrane bound O-acyltransferase domain containing 7	0.546688
ISLR	immunoglobulin superfamily containing leucine rich repeat	0.545843
VEGFC	vascular endothelial growth factor C	0.545411
TBC1D2B	TBC1 domain family member 2B	0.545112
SGCE	sarcoglycan epsilon	0.54501
ZNF581	zinc finger protein 581	0.544235
SNHG8	small nucleolar RNA host gene 8	0.543119
SNORA64	small nucleolar RNA, H/ACA box 64	0.542838
RNF130	ring finger protein 130	0.542143
FASN	fatty acid synthase	0.541605
RAB13	RAB13, member RAS oncogene family	0.540358
MIR635	microRNA 635	0.540207
STEAP3	STEAP3 metalloreductase	0.539755
ID1	inhibitor of DNA binding 1, HLH protein	0.53962
GNG11	G protein subunit gamma 11	0.539177
SLC25A1	solute carrier family 25 member 1	0.538556
MMP2	matrix metallopeptidase 2	0.538538
HMOX1	heme oxygenase 1	0.537754
CORO1B	coronin 1B	0.537354
SOX4	SRY-box 4	0.536522
RRAS	related RAS viral (r-ras) oncogene homolog	0.535865
COL8A2	collagen type VIII alpha 2 chain	0.534101
MFGE8	milk fat globule-EGF factor 8 protein	0.533739
TNFRSF10D	TNF receptor superfamily member 10d	0.533604
WASL	Wiskott-Aldrich syndrome like	0.533387
SNORA52	small nucleolar RNA, H/ACA box 52	0.532013
CTSZ	cathepsin Z	0.530575
ANKH	ANKH inorganic pyrophosphate transport regulator	0.528567
SMPD1	sphingomyelin phosphodiesterase 1	0.528336
S100A10	S100 calcium binding protein A10	0.526575
C6orf1	-	0.525134
FCGRT	Fc fragment of IgG receptor and transporter	0.52442
PTGIS	prostaglandin I2 synthase	0.52418
CLK1	CDC like kinase 1	0.52408
ADAM15	ADAM metallopeptidase domain 15	0.523535
CTSB	cathepsin B	0.520056
ENG	endoglin	0.519622
ARPC1B	actin related protein 2/3 complex subunit 1B	0.518441
CMTM3	CKLF like MARVEL transmembrane domain containing 3	0.517331
GLMP	glycosylated lysosomal membrane protein	0.515317
RGS3	regulator of G protein signaling 3	0.514951
CERCAM	cerebral endothelial cell adhesion molecule	0.51225
TMEM159	transmembrane protein 159	0.511851
CAPG	capping actin protein, gelsolin like	0.50923
SFRP4	secreted frizzled related protein 4	0.506312
INHBA	inhibin beta A subunit	0.506023
MAN1A1	mannosidase alpha class 1A member 1	0.505277
ECE1	endothelin converting enzyme 1	0.503757
NAGLU	N-acetyl-alpha-glucosaminidase	0.50358
FHL2	four and a half LIM domains 2	0.49916
SQRDL	-	0.498781
MIR23B	microRNA 23b	0.497387
GPC4	glypican 4	0.496114
RND3	Rho family GTPase 3	0.492831
ZNF219	zinc finger protein 219	0.492249
ARHGAP22	Rho GTPase activating protein 22	0.489249
COL16A1	collagen type XVI alpha 1 chain	0.488588
ITGA11	integrin subunit alpha 11	0.483925
EDIL3	EGF like repeats and discoidin domains 3	0.483008
NME3	NME/NM23 nucleoside diphosphate kinase 3	0.481378
TKT	transketolase	0.478348
LY6E	lymphocyte antigen 6 family member E	0.47571
VGLL4	vestigial like family member 4	0.475345
FGFR1	fibroblast growth factor receptor 1	0.475288
CTHRC1	collagen triple helix repeat containing 1	0.474964
MXRA8	matrix remodeling associated 8	0.472802
FEZ1	fasciculation and elongation protein zeta 1	0.471384
CTSL	cathepsin L	0.471332
CST3	cystatin C	0.470434
PLXDC2	plexin domain containing 2	0.469497
FZD8	frizzled class receptor 8	0.469205
DPP4	dipeptidyl peptidase 4	0.468629
UCHL1	ubiquitin C-terminal hydrolase L1	0.467892
PDGFRB	platelet derived growth factor receptor beta	0.467488
CXCL12	C-X-C motif chemokine ligand 12	0.467015
C1QTNF5	C1q and TNF related 5	0.465262
GLIS2	GLIS family zinc finger 2	0.461787
GJA1	gap junction protein alpha 1	0.458839
PPP1R3C	protein phosphatase 1 regulatory subunit 3C	0.456322
CEMIP	cell migration inducing hyaluronan binding protein	0.455306
LRRN4CL	LRRN4 C-terminal like	0.451538
LHFP	lipoma HMGIC fusion partner	0.448801
ITGBL1	integrin subunit beta like 1	0.448422
ITGB5	integrin subunit beta 5	0.447456
BST1	bone marrow stromal cell antigen 1	0.445481
ADIRF	adipogenesis regulatory factor	0.445205
CCDC85B	coiled-coil domain containing 85B	0.442466
EVA1B	eva-1 homolog B	0.441241
NINJ1	ninjurin 1	0.440259
MIR3911	microRNA 3911	0.440127
TSPAN4	tetraspanin 4	0.437545
DDIT4L	DNA damage inducible transcript 4 like	0.436664
ARL4C	ADP ribosylation factor like GTPase 4C	0.435836
GAS1	growth arrest specific 1	0.433756
ALCAM	activated leukocyte cell adhesion molecule	0.431949
FTL	ferritin light chain	0.431702
CEBPD	CCAAT/enhancer binding protein delta	0.431345
RIN2	Ras and Rab interactor 2	0.428432
IGFBP5	insulin like growth factor binding protein 5	0.428339
AKR1B1	aldo-keto reductase family 1 member B	0.428195
STC2	stanniocalcin 2	0.428113
DUSP23	dual specificity phosphatase 23	0.42588
CLU	clusterin	0.425812
MIR214	microRNA 214	0.423414
DRAM1	DNA damage regulated autophagy modulator 1	0.418884
SCARF2	scavenger receptor class F member 2	0.418611
MIR1282	microRNA 1282	0.416895
ZFP36L2	ZFP36 ring finger protein like 2	0.410477
DHRS3	dehydrogenase/reductase 3	0.409971
P4HA3	prolyl 4-hydroxylase subunit alpha 3	0.408437
SEPP1	-	0.404618
LUM	lumican	0.396718
HIST1H2BK	histone cluster 1 H2B family member k	0.395037
CYBA	cytochrome b-245 alpha chain	0.391352
TWIST1	twist family bHLH transcription factor 1	0.390233
SAT1	spermidine/spermine N1-acetyltransferase 1	0.389801
IGFBP7	insulin like growth factor binding protein 7	0.385232
FXYD5	FXYD domain containing ion transport regulator 5	0.378943
SPON2	spondin 2	0.377883
PPAP2B	-	0.377335
MT2A	metallothionein 2A	0.375011
LTBP3	latent transforming growth factor beta binding protein 3	0.374669
LOC728392	-	0.370158
IGFBP4	insulin like growth factor binding protein 4	0.370038
EFEMP1	EGF containing fibulin like extracellular matrix protein 1	0.369945
LTBP1	latent transforming growth factor beta binding protein 1	0.368303
CCL2	C-C motif chemokine ligand 2	0.36658
GYPC	glycophorin C (Gerbich blood group)	0.362152
P3H3	prolyl 3-hydroxylase 3	0.360082
HMGA1	high mobility group AT-hook 1	0.357975
CSF1	colony stimulating factor 1	0.347139
MT1E	metallothionein 1E	0.34453
DCN	decorin	0.336564
MIR671	microRNA 671	0.336508
COL8A1	collagen type VIII alpha 1 chain	0.32607
NBL1	neuroblastoma 1, DAN family BMP antagonist	0.318642
COMP	cartilage oligomeric matrix protein	0.316794
MIR29C	microRNA 29c	0.314999
SOD2	superoxide dismutase 2	0.312784
AKR1C1	aldo-keto reductase family 1 member C1	0.307851
MEGF6	multiple EGF like domains 6	0.284951
LRRC32	leucine rich repeat containing 32	0.280032
FBLN1	fibulin 1	0.256425
ADM	adrenomedullin	0.249177
GAS6	growth arrest specific 6	0.233471
GPX3	glutathione peroxidase 3	0.225151
TM4SF1	transmembrane 4 L six family member 1	0.197304
CTSK	cathepsin K	0.186922
SERPINE2	serpin family E member 2	0.182429
IGFBP6	insulin like growth factor binding protein 6	0.136845
MFAP4	microfibrillar associated protein 4	0.104701
