# Supplementary material for: Sporadic inclusion body myositis-derived myotube culture revealed muscle cell-autonomous expression profiles
Source: PLoS One. 2024 Aug 1;19(8):e0306021. doi: 10.1371/journal.pone.0306021 (PMC11293708; doi:10.1371/journal.pone.0306021)
Supplement: S3 Table — A total of 901 genes are listed. (XLSX) [file pone.0306021.s005.xlsx]

## Sheet: Sheet1
Supplementary Table 3. DEGs (901 genes) Biopsy sIBM vs disease control x1.5
Name	Gene Name	sIBM/disease control: log2(fold_change)	gene_id
-	-	Inf	XLOC_011617
B2M	beta-2-microglobulin	2.60332	XLOC_009574
-	-	7.08963	XLOC_016975
MIR4507	-	7.41032	XLOC_009182
HLA-B,HLA-C	-	2.65248	XLOC_025156
HLA-A,HLA-F,HLA-H	-	2.8848	XLOC_024480
TMSB4X	thymosin beta 4, X-linked	1.44542	XLOC_030097
CD74	CD74 molecule, major histocompatibility complex, class II invariant chain	3.04712	XLOC_023920
HLA-DRA	major histocompatibility complex, class II, DR alpha	3.59529	XLOC_024543
TMSB10	thymosin beta 10	1.46639	XLOC_016081
HBB	hemoglobin, beta	1.98467	XLOC_005198
CPSF1,MIR939	microRNA 939	5.36639	XLOC_028479
HLA-DRB1,HLA-DRB5,HLA-DRB6	major histocompatibility complex, class II, DR beta 1	2.92694	XLOC_025196
S100A4	S100 calcium binding protein A4	1.34002	XLOC_002082
HLA-E,HLA-L	major histocompatibility complex, class I, L (pseudogene)	1.56438	XLOC_024489
HLA-DPB1,HLA-DPB2	major histocompatibility complex, class II, DP beta 1	3.38603	XLOC_024552
IFI27	interferon, alpha-inducible protein 27	1.78878	XLOC_008631
C3	complement component 3	2.38569	XLOC_014852
HLA-DPA1	major histocompatibility complex, class II, DP alpha 1	3.30196	XLOC_025206
MIR636,SRSF2	serine/arginine-rich splicing factor 2|microRNA 636	1.84572	XLOC_013040
STAT1	-	3.49075	XLOC_017265
PPP1R27	protein phosphatase 1, regulatory subunit 27	-1.94835	XLOC_013090
PDK4	pyruvate dehydrogenase kinase, isozyme 4	1.80414	XLOC_026965
PSMB8,TAP1	proteasome (prosome, macropain) subunit, beta type, 8	3.16234	XLOC_025202
IGLL5	-	6.95696	XLOC_019308
C1R	-	1.60898	XLOC_006785
IGJ	immunoglobulin J polypeptide, linker protein for immunoglobulin alpha and mu polypeptides	6.62924	XLOC_022425
HLA-DQA1,HLA-DQA2	-	4.04715	XLOC_024547
CXCL9	chemokine (C-X-C motif) ligand 9	7.1376	XLOC_022448
APOE	apolipoprotein E	2.49927	XLOC_014417
HBA2	hemoglobin, alpha 2	1.90978	XLOC_010473
C1QA	complement component 1, q subcomponent, A chain	2.5905	XLOC_000197
CXCL14	chemokine (C-X-C motif) ligand 14	1.33248	XLOC_023844
RARRES3	retinoic acid receptor responder (tazarotene induced) 3	4.09875	XLOC_004723
CTSZ	cathepsin Z	1.7318	XLOC_018627
C1S	-	1.75073	XLOC_006157
CYBA	cytochrome b-245, alpha polypeptide	1.84474	XLOC_011483
PSME2	proteasome (prosome, macropain) activator subunit 2 (PA28 beta)	1.47417	XLOC_008872
C1R	-	1.59529	XLOC_006784
IFI6	-	2.54589	XLOC_001561
C1QC	-	3.0253	XLOC_000198
TYROBP	-	2.80028	XLOC_015121
LYZ	lysozyme	4.47502	XLOC_006473
IFITM1	interferon induced transmembrane protein 1	1.19929	XLOC_004350
C1QB	complement component 1, q subcomponent, B chain	3.20671	XLOC_000199
TUBA4A	tubulin, alpha 4a	-1.18433	XLOC_017363
-	-	2.40511	XLOC_000751
MIR4709,NPC2	microRNA 4709|Niemann-Pick disease, type C2	1.1232	XLOC_009055
HLA-DQB1,HLA-DQB2	major histocompatibility complex, class II, DQ beta 1	3.10125	XLOC_025197
KBTBD5	kelch-like family member 40	-1.51823	XLOC_020109
HLA-DMA	major histocompatibility complex, class II, DM alpha	2.76432	XLOC_025204
TNNT2	-	3.15872	XLOC_002346
CCL13	chemokine (C-C motif) ligand 13	5.84231	XLOC_011948
CCL18	chemokine (C-C motif) ligand 18 (pulmonary and activation-regulated)	6.69383	XLOC_011961
-	-	4.26057	XLOC_026534
CCL5	chemokine (C-C motif) ligand 5	4.47905	XLOC_012657
LGMN	-	1.1951	XLOC_009109
PSMB10	proteasome (prosome, macropain) subunit, beta type, 10	1.60427	XLOC_011387
GBP2	guanylate binding protein 2, interferon-inducible	1.83247	XLOC_001836
CLIC1	chloride intracellular channel 1	1.28929	XLOC_025173
ARHGDIB	Rho GDP dissociation inhibitor (GDI) beta	1.57856	XLOC_006866
IFI30	interferon, gamma-inducible protein 30	3.58772	XLOC_014158
CCL2	chemokine (C-C motif) ligand 2	2.77764	XLOC_011944
SAT1	spermidine/spermine N1-acetyltransferase 1	1.62662	XLOC_030136
SH3BGRL3	SH3 domain binding glutamate-rich protein like 3	1.73512	XLOC_000237
C21orf7	MAP3K7 C-terminal like	1.36432	XLOC_018811
LGALS3BP	lectin, galactoside-binding, soluble, 3 binding protein	1.7027	XLOC_013054
PLEKHO1	pleckstrin homology domain containing, family O member 1	1.18766	XLOC_000766
TNFAIP2	tumor necrosis factor, alpha-induced protein 2	1.49119	XLOC_008777
CTSC	cathepsin C	2.86904	XLOC_005670
HBA1	hemoglobin, alpha 1	1.85109	XLOC_010474
FCER1G	Fc fragment of IgE, high affinity I, receptor for; gamma polypeptide	2.3079	XLOC_000928
IFI27L2	interferon, alpha-inducible protein 27-like 2	1.72836	XLOC_009120
PSMB9	proteasome (prosome, macropain) subunit, beta type, 9	2.98854	XLOC_024549
MYL4	-	3.8001	XLOC_012107
-	-	Inf	XLOC_009186
LY6E	lymphocyte antigen 6 complex, locus E	1.18819	XLOC_027952
HLA-DMB	major histocompatibility complex, class II, DM beta	3.1458	XLOC_025203
APOC1	apolipoprotein C-I	1.6037	XLOC_014418
DCXR	-	-1.555	XLOC_013101
LAPTM5	lysosomal protein transmembrane 5	3.07108	XLOC_001576
CORO1A	coronin, actin binding protein, 1A	3.66554	XLOC_010729
AIF1	allograft inflammatory factor 1	2.57257	XLOC_024518
CORO1B,PTPRCAP	coronin, actin binding protein, 1B	1.91559	XLOC_005567
CTSH	cathepsin H	1.85468	XLOC_010165
MT1E	metallothionein 1E	-1.4302	XLOC_010805
COTL1	coactosin-like F-actin binding protein 1	2.93725	XLOC_011461
SRGN	serglycin	1.86176	XLOC_003322
CD14	-	1.99607	XLOC_023879
MS4A6A	membrane-spanning 4-domains, subfamily A, member 6A	2.72701	XLOC_005449
GPNMB	glycoprotein (transmembrane) nmb	1.24798	XLOC_026077
ITGB2	-	3.40422	XLOC_019101
CD68	CD68 molecule	2.3892	XLOC_011776
DGCR6	DiGeorge syndrome critical region gene 6	-1.28928	XLOC_019240
GBP1	guanylate binding protein 1, interferon-inducible	4.0865	XLOC_001835
UBE2L6	-	2.28439	XLOC_005421
NKG7	natural killer cell granule protein 7	3.69368	XLOC_015411
GABARAPL1	GABA(A) receptor-associated protein like 1	-1.3782	XLOC_006189
HCST	hematopoietic cell signal transducer	3.37053	XLOC_014283
SLC2A4	solute carrier family 2 (facilitated glucose transporter), member 4	-1.40281	XLOC_011759
-	-	4.30549	XLOC_008373
UBD	ubiquitin D	5.40348	XLOC_025125
IRF9	interferon regulatory factor 9	2.38829	XLOC_008399
-	-	1.90507	XLOC_009575
TGFBI	transforming growth factor, beta-induced, 68kDa	1.13959	XLOC_023293
TAPBP,ZBTB22	zinc finger and BTB domain containing 22	1.14847	XLOC_025212
VAMP8	vesicle-associated membrane protein 8	1.59419	XLOC_016087
FOLR2	folate receptor 2 (fetal)	2.09382	XLOC_004856
TOB1	-	-1.33109	XLOC_012890
TNFRSF12A	tumor necrosis factor receptor superfamily, member 12A	-1.31221	XLOC_010562
LCP1	lymphocyte cytosolic protein 1 (L-plastin)	3.78138	XLOC_008023
HCG26,HCP5	HLA complex P5 (non-protein coding)	3.68451	XLOC_024511
TMEM176B	transmembrane protein 176B	1.73523	XLOC_027213
ANKRD2	-	-3.45171	XLOC_003458
F13A1	coagulation factor XIII, A1 polypeptide	2.26222	XLOC_025009
SCPEP1	serine carboxypeptidase 1	1.5313	XLOC_012168
ABLIM2	actin binding LIM protein family, member 2	-2.13693	XLOC_022297
ARHGEF1	-	1.35993	XLOC_014376
GMFG	glia maturation factor, gamma	2.14786	XLOC_015173
CPVL	carboxypeptidase, vitellogenic-like	1.83265	XLOC_026745
BTN3A2	-	3.34624	XLOC_024430
CCL4	chemokine (C-C motif) ligand 4	5.52209	XLOC_011963
ARPC5	actin related protein 2/3 complex, subunit 5, 16kDa	1.31142	XLOC_002309
RGS1	regulator of G-protein signaling 1	4.38504	XLOC_001056
APOL3	-	1.72283	XLOC_019694
CD53	CD53 molecule	3.36917	XLOC_000648
GZMA	granzyme A (granzyme 1, cytotoxic T-lymphocyte-associated serine esterase 3)	4.59106	XLOC_023068
TNFRSF14	tumor necrosis factor receptor superfamily, member 14	1.55695	XLOC_000044
MYADML2	myeloid-associated differentiation marker-like 2	-1.02586	XLOC_013098
FXYD5	-	1.19132	XLOC_014258
-	-	Inf	XLOC_017700
RGS2	regulator of G-protein signaling 2	1.89951	XLOC_001060
PARP9	poly (ADP-ribose) polymerase family, member 9	1.85662	XLOC_021086
ZNF593	zinc finger protein 593	-1.45977	XLOC_000232
FAM26F	family with sequence similarity 26, member F	4.20847	XLOC_024806
LOC100507417,SPI1	Spi-1 proto-oncogene	2.56706	XLOC_005377
APOL1	apolipoprotein L, 1	2.4802	XLOC_019407
FGL2	fibrinogen-like 2	1.76021	XLOC_026916
GSDMD	gasdermin D	1.18214	XLOC_027961
IFIT3	interferon-induced protein with tetratricopeptide repeats 3	2.80723	XLOC_003414
IL2RG	interleukin 2 receptor, gamma	4.2317	XLOC_030821
CTSS	-	3.31032	XLOC_002031
MDK	-	1.67503	XLOC_004580
RNASET2	ribonuclease T2	1.95346	XLOC_025635
GZMH	-	4.4627	XLOC_008887
RAC2	ras-related C3 botulinum toxin substrate 2 (rho family, small GTP binding protein Rac2)	3.4116	XLOC_019711
CXCR4	chemokine (C-X-C motif) receptor 4	2.47599	XLOC_017146
TRIM22	tripartite motif containing 22	1.92254	XLOC_004422
-	-	Inf	XLOC_009199
HCLS1	hematopoietic cell-specific Lyn substrate 1	2.60249	XLOC_021079
ALDH1L1	aldehyde dehydrogenase 1 family, member L1	-1.56517	XLOC_021105
EFHD2	EF-hand domain family, member D2	1.89892	XLOC_000136
PLIN5	perilipin 5	-1.64688	XLOC_014820
CAPG	-	2.3603	XLOC_016953
IRF1	interferon regulatory factor 1	0.725302	XLOC_023819
TBX1	T-box 1	-1.19831	XLOC_019254
GZMK	granzyme K (granzyme 3; tryptase II)	4.8478	XLOC_023067
TAP2	transporter 2, ATP-binding cassette, sub-family B (MDR/TAP)	2.33302	XLOC_025201
IFI35	interferon-induced protein 35	2.01229	XLOC_012060
MAN2B1	-	1.12714	XLOC_014948
ARRB2	arrestin, beta 2	1.53173	XLOC_011722
CCL3	chemokine (C-C motif) ligand 3	4.78577	XLOC_012663
APOL2	-	1.73503	XLOC_019696
PTPRC	-	3.95751	XLOC_001074
LIPA	-	1.54272	XLOC_003923
TMEM173	transmembrane protein 173	1.23863	XLOC_023873
ALPK3	alpha-kinase 3	-1.89193	XLOC_009781
MIR4632,TNFRSF1B	-	1.15224	XLOC_000111
-	-	Inf	XLOC_009366
PENK	proenkephalin	2.69621	XLOC_028202
ALOX5AP	arachidonate 5-lipoxygenase-activating protein	2.0215	XLOC_007699
GGTA1P	-	2.10749	XLOC_029612
CSF1R	colony stimulating factor 1 receptor	2.25037	XLOC_023916
MPEG1	macrophage expressed 1	3.00677	XLOC_005439
CD3D	CD3d molecule, delta (CD3-TCR complex)	4.29038	XLOC_005784
CECR1	-	3.32798	XLOC_019540
CD163	-	2.45675	XLOC_006789
OLFML3	olfactomedin-like 3	1.21181	XLOC_000673
GLIPR2	GLI pathogenesis-related 2	1.25969	XLOC_028812
LPL	lipoprotein lipase	-1.64056	XLOC_027626
TSPAN15	tetraspanin 15	1.22107	XLOC_003327
SAMHD1	SAM domain and HD domain 1	1.09772	XLOC_018515
CLEC10A	-	3.02593	XLOC_012459
BOP1	block of proliferation 1	-1.19501	XLOC_028474
MIR5193,UBA7	microRNA 5193|ubiquitin-like modifier activating enzyme 7	1.83317	XLOC_020888
NLRC5	NLR family, CARD domain containing 5	2.66542	XLOC_010820
SLC15A3	solute carrier family 15 (oligopeptide transporter), member 3	2.02215	XLOC_005454
BTN3A1	-	2.61164	XLOC_024432
ARHGAP4	Rho GTPase activating protein 4	2.39236	XLOC_031097
CMTM3	-	1.52358	XLOC_010847
PFKP	phosphofructokinase, platelet	-1.43122	XLOC_003117
CARD16,CARD17,CASP1	-	2.12956	XLOC_005726
MIR3615,SLC9A3R1	solute carrier family 9, subfamily A (NHE3, cation proton antiporter 3), member 3 regulator 1	2.43793	XLOC_012263
IFI16	-	1.47034	XLOC_000900
CD8A	-	5.34451	XLOC_016965
USP2	-	-1.28037	XLOC_005801
IFI44,IFI44L	-	1.71283	XLOC_000537
SNHG11,SNORA39,SNORA60	small nucleolar RNA host gene 11 (non-protein coding)	2.01896	XLOC_018166
CNN2	-	2.15147	XLOC_013898
BATF2	basic leucine zipper transcription factor, ATF-like 2	3.44128	XLOC_005524
EIF4EBP1	eukaryotic translation initiation factor 4E binding protein 1	-3.49734	XLOC_027694
LGALS9	-	2.08344	XLOC_011888
PARP14	poly (ADP-ribose) polymerase family, member 14	2.17515	XLOC_020387
CD2	CD2 molecule	4.44821	XLOC_000682
MRC1	mannose receptor, C type 1	2.00432	XLOC_003176
TMEM8C	transmembrane protein 8C	2.73429	XLOC_029712
OTUD1	OTU deubiquitinase 1	-1.31045	XLOC_003195
GBP4	guanylate binding protein 4	2.50039	XLOC_001838
CD4	CD4 molecule	3.00018	XLOC_006142
ACP5	-	3.52227	XLOC_014934
GBP5	-	5.84246	XLOC_001839
PARP12	poly (ADP-ribose) polymerase family, member 12	1.47408	XLOC_027154
DOK2	docking protein 2, 56kDa	2.88267	XLOC_028086
ICAM1	intercellular adhesion molecule 1	2.48767	XLOC_014033
DNAJB5	DnaJ (Hsp40) homolog, subfamily B, member 5	-1.60911	XLOC_028793
CD3E	CD3e molecule, epsilon (CD3-TCR complex)	4.47701	XLOC_005021
ECHDC3	enoyl CoA hydratase domain containing 3	-1.69373	XLOC_003150
IL10RA	interleukin 10 receptor, alpha	3.19121	XLOC_005019
CD48	CD48 molecule	4.28533	XLOC_002195
CASP4	-	1.46654	XLOC_005724
-	-	Inf	XLOC_019292
SLCO2B1	-	2.14748	XLOC_004879
POSTN	periostin, osteoblast specific factor	1.42529	XLOC_007986
CCL8	chemokine (C-C motif) ligand 8	4.37443	XLOC_011947
LGALS17A	Charcot-Leyden crystal protein pseudogene	4.20664	XLOC_014342
FOXO1	forkhead box O1	-1.36003	XLOC_007995
PLEK	pleckstrin	3.51367	XLOC_016021
RNF213	ring finger protein 213	1.40149	XLOC_012328
APOBEC3C	apolipoprotein B mRNA editing enzyme, catalytic polypeptide-like 3C	1.92094	XLOC_019436
C2	complement component 2	3.38262	XLOC_024532
LGALS2	lectin, galactoside-binding, soluble, 2	4.84665	XLOC_019716
CYBB	cytochrome b-245, beta polypeptide	2.63814	XLOC_030164
NECAP2	-	1.13994	XLOC_000151
VSIG4	-	1.8638	XLOC_030809
CSF1	colony stimulating factor 1 (macrophage)	1.32779	XLOC_000639
FMNL1	formin-like 1	2.25188	XLOC_012091
LILRB5	-	2.45243	XLOC_015459
THNSL2	threonine synthase-like 2 (S. cerevisiae)	-1.51841	XLOC_016107
IRF8	interferon regulatory factor 8	3.67753	XLOC_010966
PPP1R18	-	1.30612	XLOC_025142
LY96	-	2.02176	XLOC_027793
WIPF1	WAS/WASL interacting protein family, member 1	1.83528	XLOC_017217
-	-	Inf	XLOC_009198
RNASE6	ribonuclease, RNase A family, k6	2.53828	XLOC_008331
CST7	cystatin F (leukocystatin)	3.55389	XLOC_018084
-	-	Inf	XLOC_009371
C1orf162	-	1.93951	XLOC_000655
IDO1	indoleamine 2,3-dioxygenase 1	2.64299	XLOC_027707
MS4A14,MS4A7	-	2.56864	XLOC_004671
-	-	Inf	XLOC_009187
TBC1D10C	TBC1 domain family, member 10C	3.09358	XLOC_004812
NGFR	nerve growth factor receptor	1.76883	XLOC_012132
BTN3A3	butyrophilin, subfamily 3, member A3	2.50395	XLOC_024434
METTL22	methyltransferase like 22	-1.1636	XLOC_010597
IPW,SNORD116-12,SNORD116-14,SNORD116-21,SNORD116-22,SNORD116-23,SNORD116-4,SNORD116-6	-	-3.77926	XLOC_009398
KLRC4,KLRC4-KLRK1,KLRK1	killer cell lectin-like receptor subfamily C, member 4	4.06704	XLOC_006822
THEMIS2	-	2.64968	XLOC_000261
APOBEC3G	apolipoprotein B mRNA editing enzyme, catalytic polypeptide-like 3G	3.38579	XLOC_019438
XAF1	XIAP associated factor 1	1.51948	XLOC_011750
CTSG	cathepsin G	1.61742	XLOC_008886
SLPI	secretory leukocyte peptidase inhibitor	-2.06864	XLOC_018551
PTPN6	protein tyrosine phosphatase, non-receptor type 6	2.59243	XLOC_006153
SDC3	syndecan 3	1.26574	XLOC_001578
ABRA	actin-binding Rho activating protein	-1.4101	XLOC_028352
ZAP70	zeta-chain (TCR) associated protein kinase 70kDa	3.18102	XLOC_016145
TMC6	-	2.39593	XLOC_013045
HLA-DOA	major histocompatibility complex, class II, DO alpha	3.71702	XLOC_025205
MICAL1	microtubule associated monooxygenase, calponin and LIM domain containing 1	1.40603	XLOC_025455
UNC93B1	unc-93 homolog B1 (C. elegans)	1.79806	XLOC_005580
IFIT1	interferon-induced protein with tetratricopeptide repeats 1	1.35409	XLOC_003416
ARL4C	ADP-ribosylation factor-like 4C	2.56682	XLOC_017424
VCAM1	-	2.50864	XLOC_000604
FCN1	ficolin (collagen/fibrinogen domain containing) 1	3.64207	XLOC_029725
ZNF579	zinc finger protein 579	-1.22609	XLOC_015489
LCP2	lymphocyte cytosolic protein 2 (SH2 domain containing leukocyte protein of 76kDa)	3.17198	XLOC_023976
NMI	N-myc (and STAT) interactor	1.854	XLOC_017157
PER1	period circadian clock 1	-2.16386	XLOC_012486
CD69	CD69 molecule	4.34983	XLOC_006815
ATP2A3	-	2.33686	XLOC_012421
LPXN	leupaxin	1.68257	XLOC_005434
COLEC12	collectin sub-family member 12	1.30719	XLOC_013589
ERAP2	-	1.76578	XLOC_023190
GTF2IRD1	-	-1.44806	XLOC_026253
NCF4	-	2.32298	XLOC_019408
FYN	FYN proto-oncogene, Src family tyrosine kinase	1.07398	XLOC_025466
ANGPTL4	angiopoietin-like 4	1.57459	XLOC_014010
CIB2	calcium and integrin binding family member 2	1.48251	XLOC_010159
PPM1M	-	1.50392	XLOC_020203
SLAMF7	SLAM family member 7	5.69873	XLOC_000920
-	-	Inf	XLOC_019295
PLEKHO2	-	1.80792	XLOC_009647
PREX1	phosphatidylinositol-3,4,5-trisphosphate-dependent Rac exchange factor 1	1.31911	XLOC_018583
ITGAL	integrin, alpha L (antigen CD11A (p180), lymphocyte function-associated antigen 1; alpha polypeptide)	4.39742	XLOC_010734
LST1	-	2.71387	XLOC_024517
TNFAIP3	-	1.7154	XLOC_024873
CYTH4	cytohesin 4	2.66421	XLOC_019413
ARHGAP9	-	3.09706	XLOC_007079
CGB7,KCNA7,NTF4	-	-1.44318	XLOC_015344
CHI3L1	chitinase 3-like 1 (cartilage glycoprotein-39)	1.93194	XLOC_002363
SLC1A5	solute carrier family 1 (neutral amino acid transporter), member 5	1.5031	XLOC_015299
RASAL3	RAS protein activator like 3	3.73333	XLOC_014997
CMTM6	CKLF-like MARVEL transmembrane domain containing 6	1.24057	XLOC_020779
MZB1	marginal zone B and B1 cell-specific protein	5.87433	XLOC_023869
PWWP2B	PWWP domain containing 2B	-1.37476	XLOC_003609
OAS1	2'-5'-oligoadenylate synthetase 1, 40/46kDa	2.775	XLOC_006625
MYD88	-	1.80377	XLOC_020078
CLSTN3	calsyntenin 3	2.47123	XLOC_006159
SELPLG	-	2.81541	XLOC_007238
C3AR1	complement component 3a receptor 1	2.77031	XLOC_006795
LFNG,MIR4648	-	1.41864	XLOC_026018
CIITA	class II, major histocompatibility complex, transactivator	3.05474	XLOC_010604
LCK	LCK proto-oncogene, Src family tyrosine kinase	4.20896	XLOC_000298
SIGLEC1	sialic acid binding Ig-like lectin 1, sialoadhesin	2.39284	XLOC_018376
MYO1F	myosin IF	3.25047	XLOC_014883
CFB	complement factor B	2.58776	XLOC_024533
TMC8	transmembrane channel-like 8	3.52421	XLOC_012307
MSR1	-	3.09135	XLOC_028072
AMICA1	-	3.53333	XLOC_005781
PIM2	Pim-2 proto-oncogene, serine/threonine kinase	2.76078	XLOC_030746
FPR3	formyl peptide receptor 3	2.97799	XLOC_014565
CTXN3	-	2.32154	XLOC_023252
NAPSB	napsin B aspartic peptidase, pseudogene	3.77449	XLOC_015379
IFRD1	interferon-related developmental regulator 1	-1.04093	XLOC_026411
ADAP1	ArfGAP with dual PH domains 1	3.658	XLOC_026636
GZMB	granzyme B (granzyme 2, cytotoxic T-lymphocyte-associated serine esterase 1)	3.81984	XLOC_008888
CCR5	-	4.71734	XLOC_020138
APOL6	apolipoprotein L, 6	2.1745	XLOC_019405
PLCB2	phospholipase C, beta 2	2.73442	XLOC_009940
ISG20	interferon stimulated exonuclease gene 20kDa	2.05599	XLOC_009794
LILRB2	-	3.03375	XLOC_015460
GZMM	granzyme M (lymphocyte met-ase 1)	3.25017	XLOC_013880
TTYH3	tweety family member 3	1.72307	XLOC_026020
SASH3	SAM and SH3 domain containing 3	3.77379	XLOC_030485
RHOD	ras homolog family member D	-2.35242	XLOC_004805
GBP3	guanylate binding protein 3	2.53538	XLOC_001834
DUSP2	dual specificity phosphatase 2	2.27065	XLOC_016995
AGPAT9	1-acylglycerol-3-phosphate O-acyltransferase 9	-1.37318	XLOC_022006
HCK	HCK proto-oncogene, Src family tyrosine kinase	2.93321	XLOC_018106
GBP1P1,GBP6	guanylate binding protein 1, interferon-inducible pseudogene 1	3.57526	XLOC_000558
NCF2	neutrophil cytosolic factor 2	2.69148	XLOC_002308
SERPINA3	serpin peptidase inhibitor, clade A (alpha-1 antiproteinase, antitrypsin), member 3	1.57016	XLOC_008635
SLC16A3	solute carrier family 16 (monocarboxylate transporter), member 3	-1.44488	XLOC_012358
SLC38A1	-	-1.44665	XLOC_006928
ABRACL	ABRA C-terminal like	2.15623	XLOC_024879
LAIR1	leukocyte-associated immunoglobulin-like receptor 1	2.54184	XLOC_015464
WAS	Wiskott-Aldrich syndrome	2.93494	XLOC_030217
RGS19	regulator of G-protein signaling 19	1.77522	XLOC_018674
GNG2	-	1.39375	XLOC_008460
MYO9B	-	1.15255	XLOC_014133
EPSTI1	epithelial stromal interaction 1 (breast)	3.29777	XLOC_008007
MYO1G	myosin IG	3.36358	XLOC_026808
CYP1B1	cytochrome P450, family 1, subfamily B, polypeptide 1	1.3642	XLOC_016794
PCED1B-AS1	PCED1B antisense RNA 1	3.48911	XLOC_006934
TRIM21	tripartite motif containing 21	1.62436	XLOC_005182
OPLAH	5-oxoprolinase (ATP-hydrolysing)	-1.22926	XLOC_028472
CCDC88B	coiled-coil domain containing 88B	2.73511	XLOC_004744
NCKAP1L	NCK-associated protein 1-like	3.24973	XLOC_006377
SERPINA1	-	4.67231	XLOC_009123
MATN2	-	1.26639	XLOC_027852
SERPINA5	serpin peptidase inhibitor, clade A (alpha-1 antiproteinase, antitrypsin), member 5	1.86421	XLOC_008634
NBEAL2	neurobeachin-like 2	1.4294	XLOC_020146
EMB	embigin	2.63467	XLOC_023635
PCYT2	-	-1.54123	XLOC_013094
SNX20	-	1.87256	XLOC_011316
THBS1	thrombospondin 1	1.47898	XLOC_009523
MYL10	myosin, light chain 10, regulatory	3.7324	XLOC_027026
AKNA	AT-hook transcription factor	2.90165	XLOC_029591
CD83	CD83 molecule	2.7928	XLOC_024379
ITGAX	integrin, alpha X (complement component 3 receptor 4 subunit)	4.01258	XLOC_010756
WNT9A	wingless-type MMTV integration site family, member 9A	-1.19596	XLOC_002475
SLC7A7	-	2.35398	XLOC_008847
SPP1	-	2.90296	XLOC_022019
CD6	CD6 molecule	4.46771	XLOC_004685
EGR2	-	3.00707	XLOC_003838
RENBP	renin binding protein	1.53755	XLOC_031099
CD8B	-	3.85206	XLOC_016966
-	-	5.38972	XLOC_022784
PTPN3	-	-2.0277	XLOC_029561
RGL1	ral guanine nucleotide dissociation stimulator-like 1	1.52111	XLOC_001042
DEF6	differentially expressed in FDCP 6 homolog (mouse)	3.18733	XLOC_024577
RSAD2	radical S-adenosyl methionine domain containing 2	1.74971	XLOC_015807
RASSF5	-	2.07963	XLOC_001130
ITGB7	integrin, beta 7	3.8365	XLOC_007019
MAP4K1	-	3.58249	XLOC_015158
GIMAP2	GTPase, IMAP family member 2	1.63286	XLOC_026587
TNFAIP8	tumor necrosis factor, alpha-induced protein 8	2.47448	XLOC_023230
TMEM37	transmembrane protein 37	1.73122	XLOC_016238
PSTPIP1	proline-serine-threonine phosphatase interacting protein 1	3.0416	XLOC_009730
PRF1	-	2.82338	XLOC_003856
-	-	Inf	XLOC_016116
F2R	coagulation factor II (thrombin) receptor	1.65865	XLOC_023139
GRB10	-	-1.54149	XLOC_026826
FGD2	FYVE, RhoGEF and PH domain containing 2	2.84241	XLOC_024596
GDF15	growth differentiation factor 15	2.67292	XLOC_014162
BIRC3	baculoviral IAP repeat containing 3	2.78938	XLOC_004958
FAM107B	family with sequence similarity 107, member B	1.27622	XLOC_003683
NRBF2	nuclear receptor binding factor 2	-1.37821	XLOC_003307
DOK5	docking protein 5	-1.55774	XLOC_018254
MYH6	myosin, heavy chain 6, cardiac muscle, alpha	-1.22065	XLOC_008863
SLA	-	2.94333	XLOC_028414
-	-	-2.05448	XLOC_027360
STXBP2	syntaxin binding protein 2	3.15802	XLOC_013995
STK10	serine/threonine kinase 10	1.79554	XLOC_023982
TRAF3IP3	TRAF3 interacting protein 3	3.11664	XLOC_001153
TRPV2	transient receptor potential cation channel, subfamily V, member 2	1.45878	XLOC_011830
SAMD9L	sterile alpha motif domain containing 9-like	1.88441	XLOC_026953
APBB1IP	amyloid beta (A4) precursor protein-binding, family B, member 1 interacting protein	2.6935	XLOC_003203
ZC3HAV1	zinc finger CCCH-type, antiviral 1	1.35082	XLOC_027150
INPP5D	-	2.2375	XLOC_016597
ARL4D	ADP-ribosylation factor-like 4D	1.42343	XLOC_012065
TCEAL7	transcription elongation factor A (SII)-like 7	-1.60233	XLOC_030400
ANPEP	alanyl (membrane) aminopeptidase	2.20637	XLOC_010228
DHCR24	24-dehydrocholesterol reductase	-2.44461	XLOC_001748
IFIT2	interferon-induced protein with tetratricopeptide repeats 2	2.14524	XLOC_003413
SEL1L3	sel-1 suppressor of lin-12-like 3 (C. elegans)	2.46293	XLOC_022340
FAM111A	-	1.57331	XLOC_004656
SPINT2	serine peptidase inhibitor, Kunitz type, 2	2.59001	XLOC_014312
RNF157	ring finger protein 157	-1.72819	XLOC_013030
SH3BP1	SH3-domain binding protein 1	3.23518	XLOC_019416
SEPT6	-	1.43193	XLOC_030941
-	-	-1.77655	XLOC_001205
JAK3	Janus kinase 3	4.25663	XLOC_015024
FYB	-	3.85814	XLOC_023606
ALOX5	arachidonate 5-lipoxygenase	2.37762	XLOC_003255
SECTM1	secreted and transmembrane 1	2.50832	XLOC_013108
ITGAM	integrin, alpha M (complement component 3 receptor 3 subunit)	2.49353	XLOC_010755
LILRB4	leukocyte immunoglobulin-like receptor, subfamily B (with TM and ITIM domains), member 4	3.17291	XLOC_014661
DRAM1	DNA-damage regulated autophagy modulator 1	1.45917	XLOC_006567
SYTL1	synaptotagmin-like 1	3.56683	XLOC_000254
RASSF2	Ras association (RalGDS/AF-6) domain family member 2	2.09042	XLOC_018384
CD209	-	3.01272	XLOC_014869
CLEC7A	C-type lectin domain family 7, member A	4.12103	XLOC_006820
SIT1	signaling threshold regulating transmembrane adaptor 1	4.11231	XLOC_029344
PAIP2B	poly(A) binding protein interacting protein 2B	-1.55338	XLOC_016909
IL2RB	interleukin 2 receptor, beta	4.20694	XLOC_019708
TBXAS1	thromboxane A synthase 1 (platelet)	2.16012	XLOC_026505
NCF1	neutrophil cytosolic factor 1	2.8653	XLOC_026255
BASP1	brain abundant, membrane attached signal protein 1	1.7062	XLOC_023010
LAG3	lymphocyte-activation gene 3	4.44866	XLOC_006141
RPS6KA1	-	2.40665	XLOC_000243
SLC22A3	solute carrier family 22 (organic cation transporter), member 3	-1.6795	XLOC_024954
GMIP	GEM interacting protein	2.87618	XLOC_015051
BATF	basic leucine zipper transcription factor, ATF-like	4.49906	XLOC_008576
ADAM8	-	1.98482	XLOC_004095
SLAMF8	SLAM family member 8	3.70614	XLOC_000908
OAS2	2'-5'-oligoadenylate synthetase 2, 69/71kDa	2.10657	XLOC_006627
ACSL5	-	1.50126	XLOC_003532
CFP	complement factor properdin	2.50663	XLOC_030733
TAGAP	T-cell activation RhoGTPase activating protein	3.54503	XLOC_025603
FCER1A	Fc fragment of IgE, high affinity I, receptor for; alpha polypeptide	2.29256	XLOC_000903
CMKLR1	chemokine-like receptor 1	1.44091	XLOC_007235
MNDA	myeloid cell nuclear differentiation antigen	2.16398	XLOC_000898
IKZF1	-	2.4691	XLOC_026176
P2RX4	purinergic receptor P2X, ligand-gated ion channel, 4	1.66216	XLOC_006663
BIN2	bridging integrator 2	3.4532	XLOC_006986
NABP1	-	1.83951	XLOC_016428
STK17B	serine/threonine kinase 17b	1.45503	XLOC_017271
PTPRE	protein tyrosine phosphatase, receptor type, E	2.33975	XLOC_003601
FGD3	FYVE, RhoGEF and PH domain containing 3	2.37747	XLOC_028926
LRRC33	negative regulator of reactive oxygen species	1.88781	XLOC_020670
RTP4	receptor (chemosensory) transporter protein 4	2.69516	XLOC_020638
PLXNC1	plexin C1	1.53226	XLOC_006528
-	-	Inf	XLOC_016978
ARHGAP25	Rho GTPase activating protein 25	1.77235	XLOC_016024
TNFSF13B	tumor necrosis factor (ligand) superfamily, member 13b	3.50202	XLOC_007874
VAV1	-	3.15396	XLOC_013983
ADAP2	ArfGAP with dual PH domains 2	1.97129	XLOC_011925
LYN	LYN proto-oncogene, Src family tyrosine kinase	2.23962	XLOC_027746
NAIP	NLR family, apoptosis inhibitory protein	1.47648	XLOC_023691
PTPN7	-	4.14063	XLOC_002353
DHRS9	-	3.93247	XLOC_016349
PER3	period circadian clock 3	-1.22127	XLOC_000074
-	-	-1.6603	XLOC_012539
FCRL6	Fc receptor-like 6	4.44397	XLOC_000907
RIN3	Ras and Rab interactor 3	1.3593	XLOC_008619
MICALL2	MICAL-like 2	1.51659	XLOC_026641
NCF1C	neutrophil cytosolic factor 1C pseudogene	3.19144	XLOC_026897
GPIHBP1	glycosylphosphatidylinositol anchored high density lipoprotein binding protein 1	-1.16215	XLOC_027956
PAPLN	papilin, proteoglycan-like sulfated glycoprotein	1.57564	XLOC_008548
MATK	-	3.51012	XLOC_014807
SLC2A3	solute carrier family 2 (facilitated glucose transporter), member 3	1.74129	XLOC_006794
DGKA	diacylglycerol kinase, alpha 80kDa	2.20232	XLOC_006399
MARCO	macrophage receptor with collagenous structure	2.07585	XLOC_016235
SKAP1	-	3.40374	XLOC_012851
SIX2	SIX homeobox 2	-1.28773	XLOC_016825
MAP1A	microtubule-associated protein 1A	1.2292	XLOC_009565
SLC38A3	solute carrier family 38, member 3	-1.72215	XLOC_020179
RTN1	reticulon 1	2.39871	XLOC_008986
CD1C	CD1c molecule	3.6645	XLOC_000892
CD5	CD5 molecule	4.87913	XLOC_004686
EML4	-	1.41292	XLOC_015946
PDCD1LG2	programmed cell death 1 ligand 2	2.26616	XLOC_028733
PSPH	phosphoserine phosphatase	-1.33699	XLOC_026839
HAVCR2	hepatitis A virus cellular receptor 2	2.58644	XLOC_023946
CASP8	caspase 8, apoptosis-related cysteine peptidase	1.97435	XLOC_016452
DDX60	DEAD (Asp-Glu-Ala-Asp) box polypeptide 60	1.58273	XLOC_022668
SHD	Src homology 2 domain containing transforming protein D	-1.57832	XLOC_013956
PTAFR	-	3.02884	XLOC_001564
APOBEC3D,APOBEC3F	apolipoprotein B mRNA editing enzyme, catalytic polypeptide-like 3D	2.9638	XLOC_019437
GCH1	GTP cyclohydrolase 1	1.90731	XLOC_008967
IL16	interleukin 16	1.85726	XLOC_009758
RAB37	RAB37, member RAS oncogene family	2.90575	XLOC_012262
RBP5	retinol binding protein 5, cellular	3.67088	XLOC_006787
APOL4	-	2.36385	XLOC_019695
MX2	MX dynamin-like GTPase 2	1.63702	XLOC_018880
OASL	-	3.54731	XLOC_007317
BTN2A2	-	2.59424	XLOC_024431
OAS3	2'-5'-oligoadenylate synthetase 3, 100kDa	1.47082	XLOC_006626
DOCK2	dedicator of cytokinesis 2	3.34975	XLOC_023436
CD247	CD247 molecule	2.82873	XLOC_002230
DKK2	dickkopf WNT signaling pathway inhibitor 2	1.52432	XLOC_022538
CLEC4A	-	1.95283	XLOC_006167
RUNX3	-	3.2774	XLOC_001532
ETV7	-	5.31616	XLOC_025240
AOAH	acyloxyacyl hydrolase (neutrophil)	4.0442	XLOC_026775
LY86	lymphocyte antigen 86	3.0418	XLOC_024353
RAB27A	RAB27A, member RAS oncogene family	1.32371	XLOC_010026
TRAF1	-	1.49956	XLOC_029608
IQGAP2	IQ motif containing GTPase activating protein 2	2.11219	XLOC_023137
NPL	-	1.70439	XLOC_001037
SP140L	SP140 nuclear body protein-like	1.45319	XLOC_016568
SAMSN1	SAM domain, SH3 domain and nuclear localization signals 1	3.91293	XLOC_018943
FAM20A	-	1.62074	XLOC_012977
HELZ2	helicase with zinc finger 2, transcriptional coactivator	1.39725	XLOC_018660
SPATA13	spermatogenesis associated 13	1.57081	XLOC_007665
AIM1	absent in melanoma 1	1.66207	XLOC_024768
C16orf54	chromosome 16 open reading frame 54	3.95964	XLOC_011240
CD86	-	3.73609	XLOC_020380
DOCK8	dedicator of cytokinesis 8	2.4514	XLOC_028710
DUSP5	dual specificity phosphatase 5	2.48982	XLOC_003524
DENND2D	DENN/MADD domain containing 2D	3.04266	XLOC_001908
LILRB1	-	3.55263	XLOC_014659
STK4	serine/threonine kinase 4	1.39151	XLOC_018198
NFKBIE	nuclear factor of kappa light polypeptide gene enhancer in B-cells inhibitor, epsilon	1.65487	XLOC_025304
DOCK11	dedicator of cytokinesis 11	1.51717	XLOC_030456
SYK	-	2.60423	XLOC_028917
CSF2RB	colony stimulating factor 2 receptor, beta, low-affinity (granulocyte-macrophage)	2.64757	XLOC_019409
PSD4	pleckstrin and Sec7 domain containing 4	3.27676	XLOC_016218
-	-	Inf	XLOC_009193
CCND2	cyclin D2	1.68768	XLOC_006118
IRF5	-	2.29307	XLOC_026459
FABP7	fatty acid binding protein 7, brain	-2.31329	XLOC_024827
PCED1B	PC-esterase domain containing 1B	2.69508	XLOC_006288
ALDH3B1	-	1.47581	XLOC_004821
SNX10	sorting nexin 10	2.30053	XLOC_026089
FPR1	-	2.65375	XLOC_015421
PTPRJ	protein tyrosine phosphatase, receptor type, J	2.53672	XLOC_004595
KLHL34	kelch-like family member 34	-2.47611	XLOC_030683
CTNNA3	catenin (cadherin-associated protein), alpha 3	-1.25905	XLOC_003841
ADAM19	ADAM metallopeptidase domain 19	1.45322	XLOC_023951
FBP1	-	2.8271	XLOC_029502
SLC47A2	solute carrier family 47 (multidrug and toxin extrusion), member 2	-1.93819	XLOC_012570
IFIH1	interferon induced with helicase C domain 1	1.61972	XLOC_017185
IKZF3	-	4.59	XLOC_012700
RAP2B	RAP2B, member of RAS oncogene family	1.18597	XLOC_020521
FCHSD1	FCH and double SH3 domains 1	1.76946	XLOC_023886
MIAT	-	2.25575	XLOC_019349
ANO9	anoctamin 9	3.90721	XLOC_005123
PIK3R5	-	3.1435	XLOC_012503
S1PR4	sphingosine-1-phosphate receptor 4	2.97121	XLOC_013937
KLF15	Kruppel-like factor 15	-2.61202	XLOC_021107
EGR3	-	2.19798	XLOC_028096
CYFIP2	cytoplasmic FMR1 interacting protein 2	1.4283	XLOC_023408
BATF3	basic leucine zipper transcription factor, ATF-like 3	3.10619	XLOC_002422
DENND1C	DENN/MADD domain containing 1C	4.21048	XLOC_014848
C5AR1	complement component 5a receptor 1	2.00615	XLOC_014454
-	-	Inf	XLOC_009368
TRIB3	tribbles pseudokinase 3	1.67262	XLOC_017986
TRIM69	tripartite motif containing 69	1.76418	XLOC_009576
FLVCR2	feline leukemia virus subgroup C cellular receptor family, member 2	1.51976	XLOC_008577
FRMD4B	FERM domain containing 4B	1.80349	XLOC_020984
SELL	selectin L	2.91844	XLOC_002246
BDH1	3-hydroxybutyrate dehydrogenase, type 1	-1.7793	XLOC_021369
IL12RB1	-	3.8367	XLOC_015025
CLEC2D	C-type lectin domain family 2, member D	2.08135	XLOC_006182
SLAMF6	-	4.05633	XLOC_002192
-	-	-1.75702	XLOC_005360
P2RY6	pyrimidinergic receptor P2Y, G-protein coupled, 6	2.51337	XLOC_004864
CD7	CD7 molecule	3.06824	XLOC_013107
ANKRD44	ankyrin repeat domain 44	1.77872	XLOC_017277
LPAR2	lysophosphatidic acid receptor 2	2.49946	XLOC_015050
KLRG1	killer cell lectin-like receptor subfamily G, member 1	2.0438	XLOC_006175
BCL2A1	-	4.64748	XLOC_010169
NR4A2	nuclear receptor subfamily 4, group A, member 2	2.1216	XLOC_017167
GDNF	glial cell derived neurotrophic factor	-1.32587	XLOC_023599
KLRB1	killer cell lectin-like receptor subfamily B, member 1	2.69669	XLOC_006813
CD300A	-	2.43379	XLOC_012260
ITK	IL2-inducible T-cell kinase	4.77374	XLOC_023407
SDC1	syndecan 1	3.88911	XLOC_016713
RHOH	ras homolog family member H	4.30659	XLOC_021873
PIK3AP1	phosphoinositide-3-kinase adaptor protein 1	2.33325	XLOC_003957
RASL10B	RAS-like, family 10, member B	-2.34214	XLOC_011958
GALNT12	polypeptide N-acetylgalactosaminyltransferase 12	1.71713	XLOC_028963
IRS2	insulin receptor substrate 2	-1.45602	XLOC_008156
CD3G	CD3g molecule, gamma (CD3-TCR complex)	4.60804	XLOC_005022
DKFZp779M0652	uncharacterized DKFZp779M0652	-2.01441	XLOC_004572
GFRA2	GDNF family receptor alpha 2	2.14377	XLOC_028085
CD84	-	3.18077	XLOC_002193
CSF3R	-	1.95886	XLOC_001623
NOV	nephroblastoma overexpressed	-1.91935	XLOC_027900
PEG10	-	1.30417	XLOC_026315
TRAF4	TNF receptor-associated factor 4	1.75891	XLOC_011907
TLR2	toll-like receptor 2	2.78347	XLOC_022157
L1CAM	-	1.68727	XLOC_031096
GREM2	gremlin 2, DAN family BMP antagonist	-1.75706	XLOC_002549
SH3BP4	SH3-domain binding protein 4	-1.60991	XLOC_016607
STAMBPL1	STAM binding protein-like 1	1.73904	XLOC_003409
DOCK10	dedicator of cytokinesis 10	2.95278	XLOC_017384
PRKX	protein kinase, X-linked	1.3864	XLOC_030629
TC2N	tandem C2 domains, nuclear	1.52172	XLOC_009104
CD274	-	2.06057	XLOC_028732
VNN2	-	3.39617	XLOC_025522
BTK	Bruton agammaglobulinemia tyrosine kinase	2.8787	XLOC_030883
SH2D1A	SH2 domain containing 1A	2.64405	XLOC_030479
TIGIT	T cell immunoreceptor with Ig and ITIM domains	5.19375	XLOC_020354
EXOC3L4	exocyst complex component 3-like 4	2.82556	XLOC_008776
MIR155,MIR155HG	-	3.92189	XLOC_018799
CCDC88C	coiled-coil domain containing 88C	1.78075	XLOC_009101
GPR68	G protein-coupled receptor 68	1.99925	XLOC_009100
PARP8	poly (ADP-ribose) polymerase family, member 8	2.46355	XLOC_023057
TNF	tumor necrosis factor	3.74768	XLOC_024516
STAT4	signal transducer and activator of transcription 4	2.04854	XLOC_017266
P2RX7	-	3.04528	XLOC_006662
PATL2	protein associated with topoisomerase II homolog 2 (yeast)	4.06345	XLOC_009987
PDCD1	programmed cell death 1	3.43053	XLOC_017469
EOMES	eomesodermin	4.54335	XLOC_020770
PTPRU	-	-1.63849	XLOC_000278
LILRB3	-	2.77721	XLOC_015457
CD96	CD96 molecule	4.0178	XLOC_020335
GRAP2	GRB2-related adaptor protein 2	3.52161	XLOC_019447
SLC37A2	solute carrier family 37 (glucose-6-phosphate transporter), member 2	1.73328	XLOC_005079
PER2	period circadian clock 2	-1.3852	XLOC_017434
CCR2	chemokine (C-C motif) receptor 2	3.40578	XLOC_020137
DUSP8	dual specificity phosphatase 8	-1.92168	XLOC_005144
VENTX	VENT homeobox	1.92642	XLOC_003616
ARAP2	ArfGAP with RhoGAP domain, ankyrin repeat and PH domain 2	3.06861	XLOC_022344
PTGS1	prostaglandin-endoperoxide synthase 1 (prostaglandin G/H synthase and cyclooxygenase)	1.44685	XLOC_029032
LMNB1	-	1.93285	XLOC_023247
GALNTL2	polypeptide N-acetylgalactosaminyltransferase 15	-1.98224	XLOC_020025
SLAMF1	signaling lymphocytic activation molecule family member 1	4.8772	XLOC_002194
TARP	TCR gamma alternate reading frame protein	3.33967	XLOC_026780
-	-	-3.32702	XLOC_023681
KLHDC7B	kelch domain containing 7B	5.47611	XLOC_019524
FASLG	Fas ligand (TNF superfamily, member 6)	4.25127	XLOC_000997
AXIN2	axin 2	-1.54162	XLOC_012966
KIAA1598	-	2.28443	XLOC_004040
GNA15	guanine nucleotide binding protein (G protein), alpha 15 (Gq class)	2.13782	XLOC_013936
ZBP1	Z-DNA binding protein 1	4.28644	XLOC_018619
CLEC4G	-	3.588	XLOC_014868
DAPP1	dual adaptor of phosphotyrosine and 3-phosphoinositides	2.03259	XLOC_022042
-	-	Inf	XLOC_009213
CARD11	caspase recruitment domain family, member 11	4.42073	XLOC_026653
TRERF1	transcriptional regulating factor 1	2.09989	XLOC_025284
MR1	-	1.52104	XLOC_001030
MARCH1	-	2.04602	XLOC_022662
SLC17A9	solute carrier family 17 (vesicular nucleotide transporter), member 9	1.86948	XLOC_018312
NCF1B	neutrophil cytosolic factor 1B pseudogene	2.49123	XLOC_026238
-	-	Inf	XLOC_026521
APOBEC3H	apolipoprotein B mRNA editing enzyme, catalytic polypeptide-like 3H	4.22439	XLOC_019440
KYNU	-	2.70821	XLOC_016302
GPR132	G protein-coupled receptor 132	2.63266	XLOC_009177
IL7R	interleukin 7 receptor	3.13663	XLOC_023032
UBASH3A	-	4.74472	XLOC_018887
FGFBP2	fibroblast growth factor binding protein 2	-1.6692	XLOC_022318
LRRK1	leucine-rich repeat kinase 1	1.66965	XLOC_009850
ST8SIA4	ST8 alpha-N-acetyl-neuraminide alpha-2,8-sialyltransferase 4	2.08093	XLOC_023766
USP32P1	ubiquitin specific peptidase 32 pseudogene 1	2.97372	XLOC_011835
C11orf21	chromosome 11 open reading frame 21	3.42509	XLOC_005163
KCNN4	potassium intermediate/small conductance calcium-activated channel, subfamily N, member 4	2.95718	XLOC_015244
EBI3	Epstein-Barr virus induced 3	2.5521	XLOC_013954
HSH2D	hematopoietic SH2 domain containing	3.91158	XLOC_014123
BLNK	-	2.41642	XLOC_003953
CCDC64	coiled-coil domain containing 64	3.71671	XLOC_006650
PYHIN1	-	3.82459	XLOC_000899
TLR1	toll-like receptor 1	2.35745	XLOC_022351
RASGRP1	RAS guanyl releasing protein 1 (calcium and DAG-regulated)	3.46038	XLOC_009932
TCF7	transcription factor 7 (T-cell specific, HMG-box)	2.32505	XLOC_023278
-	-	2.27924	XLOC_013804
TBX21	T-box 21	3.33934	XLOC_012113
OSCAR	osteoclast associated, immunoglobulin-like receptor	2.47639	XLOC_015452
SAMD9	sterile alpha motif domain containing 9	2.22606	XLOC_026952
MAOA	-	-3.32264	XLOC_030182
CHST11	-	2.78066	XLOC_006576
CRTAM	cytotoxic and regulatory T cell molecule	4.95344	XLOC_005056
LEPREL1	-	1.67532	XLOC_021317
SAMD3	sterile alpha motif domain containing 3	3.36741	XLOC_025507
GPR174	G protein-coupled receptor 174	4.01758	XLOC_030359
CHI3L2	chitinase 3-like 2	2.30831	XLOC_000650
FCER2	-	5.05696	XLOC_014867
-	-	Inf	XLOC_009866
C1orf51	circadian associated repressor of transcription	-2.85825	XLOC_000769
IGSF1	-	2.21021	XLOC_030984
KCNA3	-	3.56748	XLOC_001905
-	-	Inf	XLOC_022381
-	-	Inf	XLOC_021780
MUC1	-	1.31712	XLOC_002113
CARD9	-	3.40814	XLOC_029742
BCAS1	breast carcinoma amplified sequence 1	2.54054	XLOC_018606
NOTUM	notum pectinacetylesterase homolog (Drosophila)	-1.70016	XLOC_013099
PAG1	phosphoprotein membrane anchor with glycosphingolipid microdomains 1	1.42066	XLOC_028262
-	-	Inf	XLOC_008348
CD244	CD244 molecule, natural killer cell receptor 2B4	4.03727	XLOC_002196
TLR3	toll-like receptor 3	1.63231	XLOC_022224
MIR223	microRNA 223	2.30765	XLOC_030304
PRDM1	-	2.5789	XLOC_024767
-	-	Inf	XLOC_026522
TFEC	transcription factor EC	3.6428	XLOC_027075
ALCAM	activated leukocyte cell adhesion molecule	1.39212	XLOC_020322
GFI1	-	3.65126	XLOC_001849
IKBKE	inhibitor of kappa light polypeptide gene enhancer in B-cells, kinase epsilon	3.11593	XLOC_001129
LBP	lipopolysaccharide binding protein	-1.85035	XLOC_018165
NFKBID	nuclear factor of kappa light polypeptide gene enhancer in B-cells inhibitor, delta	2.2919	XLOC_015120
TOX2	-	2.13151	XLOC_018186
WDFY4	WDFY family member 4	3.48531	XLOC_003274
PRKCB	protein kinase C, beta	3.4035	XLOC_010680
PAQR8	progestin and adipoQ receptor family member VIII	1.45114	XLOC_024671
PIK3CG	phosphatidylinositol-4,5-bisphosphate 3-kinase, catalytic subunit gamma	2.97787	XLOC_026398
CNTRL	centriolin	1.30611	XLOC_029027
TRANK1	tetratricopeptide repeat and ankyrin repeat containing 1	2.03836	XLOC_020787
IL1RN	-	3.12779	XLOC_016217
TMEM106A	transmembrane protein 106A	1.87071	XLOC_012064
CLEC12A	C-type lectin domain family 12, member A	2.7668	XLOC_006185
NFAM1	NFAT activating protein with ITAM motif 1	3.2271	XLOC_019774
KIAA0226L	KIAA0226-like	2.37459	XLOC_008025
KIF21B	-	3.01453	XLOC_002342
HDC	histidine decarboxylase	2.49022	XLOC_010002
MIS18BP1	MIS18 binding protein 1	1.4432	XLOC_008932
MICB	MHC class I polypeptide-related sequence B	1.67815	XLOC_024512
GPR65	G protein-coupled receptor 65	3.25729	XLOC_008602
KIAA1755	KIAA1755	1.9504	XLOC_018524
FAM105A	family with sequence similarity 105, member A	2.45276	XLOC_023004
POU2AF1	POU class 2 associating factor 1	3.36254	XLOC_005742
DBH-AS1,SARDH	-	1.78181	XLOC_029714
TNFSF8	tumor necrosis factor (ligand) superfamily, member 8	2.95742	XLOC_029596
TNFSF14	tumor necrosis factor (ligand) superfamily, member 14	3.52166	XLOC_014851
-	-	2.59834	XLOC_026632
SCN5A	-	-1.46135	XLOC_020794
CD200R1	CD200 receptor 1	2.98691	XLOC_021053
FCHO1	-	3.39022	XLOC_014148
APOBR	apolipoprotein B receptor	2.43967	XLOC_010698
-	-	-3.16683	XLOC_015824
CD163L1	CD163 molecule-like 1	2.06577	XLOC_006788
MIR5702	-	2.12823	XLOC_017386
-	-	3.26948	XLOC_015683
BCAT1	branched chain amino-acid transaminase 1, cytosolic	1.60339	XLOC_006884
APOBEC3A	apolipoprotein B mRNA editing enzyme, catalytic polypeptide-like 3A	3.00849	XLOC_019434
-	-	3.93969	XLOC_013220
-	-	Inf	XLOC_026524
LOC100130231	-	4.22851	XLOC_028392
PSAT1	phosphoserine aminotransferase 1	2.19663	XLOC_028888
MS4A1	-	5.11741	XLOC_004673
TRPM2	transient receptor potential cation channel, subfamily M, member 2	1.91608	XLOC_018905
TLR8	toll-like receptor 8	3.74993	XLOC_030096
ST14	suppression of tumorigenicity 14 (colon carcinoma)	2.88745	XLOC_005103
HS3ST2	heparan sulfate (glucosamine) 3-O-sulfotransferase 2	2.76542	XLOC_010673
LILRA6	leukocyte immunoglobulin-like receptor, subfamily A (with TM domain), member 6	2.35933	XLOC_015458
OLIG1	oligodendrocyte transcription factor 1	-2.32448	XLOC_018834
C4A	-	3.44519	XLOC_024536
IRF4	-	3.51318	XLOC_024329
PTGER2	prostaglandin E receptor 2 (subtype EP2), 53kDa	2.13575	XLOC_008463
SLFN12L	schlafen family member 12-like	3.93785	XLOC_012650
NLRP3	-	1.97179	XLOC_001290
CXorf21	chromosome X open reading frame 21	3.15661	XLOC_030698
TMEM63C	transmembrane protein 63C	4.05117	XLOC_008585
GCNT1	glucosaminyl (N-acetyl) transferase 1, core 2	1.67875	XLOC_028883
CCR7	chemokine (C-C motif) receptor 7	2.74323	XLOC_012709
ZMYND15	-	2.20583	XLOC_011724
CD28	CD28 molecule	2.95745	XLOC_016468
TLR7	toll-like receptor 7	2.46812	XLOC_030095
GPRIN3	GPRIN family member 3	1.49475	XLOC_022496
STX1B	syntaxin 1B	2.0853	XLOC_011273
SUCNR1	succinate receptor 1	4.20226	XLOC_020518
SORL1	sortilin-related receptor, L(DLR class) A repeats containing	1.39103	XLOC_005053
LAX1	-	3.33854	XLOC_001111
CD226	CD226 molecule	1.96295	XLOC_013753
LOC100506776	T cell receptor gamma locus antisense RNA 1	3.62287	XLOC_026137
SIGLEC9	sialic acid binding Ig-like lectin 9	2.59728	XLOC_014550
NOD2	nucleotide-binding oligomerization domain containing 2	2.19756	XLOC_010783
INHBB	inhibin, beta B	-1.8076	XLOC_016244
MAPK13	-	1.9087	XLOC_024587
TOX	thymocyte selection-associated high mobility group box	3.08323	XLOC_028207
RGS18	regulator of G-protein signaling 18	2.72428	XLOC_001054
IRX6	iroquois homeobox 6	-1.97732	XLOC_010790
TRPC2	transient receptor potential cation channel, subfamily C, member 2, pseudogene	2.50307	XLOC_004396
CASS4	Cas scaffolding protein family member 4	2.95521	XLOC_018258
ADAMTS4	ADAM metallopeptidase with thrombospondin type 1 motif, 4	1.74158	XLOC_002205
-	-	Inf	XLOC_027515
BCL11B	-	4.54635	XLOC_009141
CD180	CD180 molecule	3.3425	XLOC_023680
SHANK1	SH3 and multiple ankyrin repeat domains 1	2.47977	XLOC_015387
COL6A6	collagen, type VI, alpha 6	2.14887	XLOC_020437
CD300C	CD300c molecule	2.79687	XLOC_012995
-	-	3.01284	XLOC_006286
KLHL6	kelch-like family member 6	2.63372	XLOC_021285
MOB3B	MOB kinase activator 3B	-1.56767	XLOC_029297
XCR1	-	4.1562	XLOC_020828
AIM2	absent in melanoma 2	3.42298	XLOC_002175
SVOP	SV2 related protein homolog (rat)	2.29352	XLOC_007242
-	-	Inf	XLOC_008358
-	-	Inf	XLOC_015613
C6orf183,CCDC162P,LOC100996634,LOC100996641	coiled-coil domain containing 162, pseudogene	-2.34276	XLOC_024780
-	-	Inf	XLOC_006192
IL1R2	-	3.18718	XLOC_016163
LOC100292680	long intergenic non-protein coding RNA 942	2.78394	XLOC_006103
POU2F2	POU class 2 homeobox 2	2.32158	XLOC_015212
ZC3H12D	zinc finger CCCH-type containing 12D	3.00188	XLOC_025571
RRM2	ribonucleotide reductase M2	3.0708	XLOC_015819
PKIB	protein kinase (cAMP-dependent, catalytic) inhibitor beta	2.22852	XLOC_024826
CD1B	CD1b molecule	Inf	XLOC_002164
ABCC3	-	2.96426	XLOC_012149
GPR114	G protein-coupled receptor 114	3.74057	XLOC_010829
-	-	4.00014	XLOC_001945
LOC388692	uncharacterized LOC388692	1.9291	XLOC_000752
C1orf68	chromosome 1 open reading frame 68	Inf	XLOC_000810
-	-	Inf	XLOC_008357
-	-	Inf	XLOC_008360
SCML4	sex comb on midleg-like 4 (Drosophila)	4.57969	XLOC_025448
CCNA1	-	2.57928	XLOC_007715
IL12RB2	-	-1.51429	XLOC_000507
AURKB	aurora kinase B	3.13664	XLOC_012490
SLC30A2	solute carrier family 30 (zinc transporter), member 2	-2.30571	XLOC_001543
-	-	Inf	XLOC_009676
MPZL3	myelin protein zero-like 3	2.23286	XLOC_005782
TOP2A	topoisomerase (DNA) II alpha 170kDa	2.25206	XLOC_012707
-	-	Inf	XLOC_008368
SOX11	SRY (sex determining region Y)-box 11	2.40983	XLOC_015804
FBXO41	F-box protein 41	2.41391	XLOC_016915
SIGLEC10	-	3.42101	XLOC_015414
DPYSL5	-	2.82458	XLOC_015871
ADAM28	ADAM metallopeptidase domain 28	2.21433	XLOC_027655
FXYD3	FXYD domain containing ion transport regulator 3	1.68611	XLOC_014256
HPSE	heparanase	2.75538	XLOC_022474
ST8SIA1	ST8 alpha-N-acetyl-neuraminide alpha-2,8-sialyltransferase 1	2.27875	XLOC_006879
SLFN13	schlafen family member 13	2.04578	XLOC_012649
IL7	interleukin 7	2.02663	XLOC_028255
-	-	Inf	XLOC_027172
TNFSF4	tumor necrosis factor (ligand) superfamily, member 4	2.31085	XLOC_002258
LIF	leukemia inhibitory factor	1.93308	XLOC_019653
ZNF831	zinc finger protein 831	3.85341	XLOC_018280
CR1	complement component (3b/4b) receptor 1 (Knops blood group)	2.30069	XLOC_001141
FER1L4	fer-1-like family member 4, pseudogene (functional)	2.0004	XLOC_018505
LEF1	lymphoid enhancer-binding factor 1	2.94626	XLOC_022541
LRFN1	leucine rich repeat and fibronectin type III domain containing 1	2.71049	XLOC_015172
DTHD1	-	4.68281	XLOC_021853
PNOC	prepronociceptin	Inf	XLOC_027672
ITGB8	integrin, beta 8	1.74166	XLOC_026065
GAPT	GRB2-binding adaptor protein, transmembrane	2.43363	XLOC_023078
-	-	Inf	XLOC_008370
CYSLTR2	cysteinyl leukotriene receptor 2	3.29617	XLOC_007758
CD300E	CD300e molecule	2.50627	XLOC_012997
-	-	3.33294	XLOC_022289
CENPK	centromere protein K	2.29066	XLOC_023674
CORO2A	-	2.67574	XLOC_029529
TLR6	toll-like receptor 6	2.37745	XLOC_022352
TRIM59	tripartite motif containing 59	2.08794	XLOC_021233
-	-	2.44798	XLOC_005753
-	-	Inf	XLOC_013222
-	-	Inf	XLOC_022782
-	-	Inf	XLOC_007590
IPCEF1	-	4.43102	XLOC_025589
-	-	Inf	XLOC_025057
-	-	Inf	XLOC_008346
-	-	2.43427	XLOC_014367
-	-	Inf	XLOC_004157
-	-	Inf	XLOC_015574
ARNTL2	-	2.20765	XLOC_006251
NPFFR2	neuropeptide FF receptor 2	3.22389	XLOC_021956
EMR2	egf-like module containing, mucin-like, hormone receptor-like 2	2.85782	XLOC_014985
-	-	-3.08562	XLOC_016072
LILRA1	leukocyte immunoglobulin-like receptor, subfamily A (with TM domain), member 1	2.90629	XLOC_014658
-	-	Inf	XLOC_013219
RAB39A	RAB39A, member RAS oncogene family	2.8921	XLOC_004969
COL25A1	-	-2.69511	XLOC_022544
-	-	3.67161	XLOC_027584
SCN9A	sodium channel, voltage-gated, type IX, alpha subunit	1.70679	XLOC_017196
-	-	Inf	XLOC_025742
-	-	Inf	XLOC_015554
EMR4P	egf-like module containing, mucin-like, hormone receptor-like 4 pseudogene	2.51688	XLOC_014855
SLC24A2	solute carrier family 24 (sodium/potassium/calcium exchanger), member 2	3.09799	XLOC_029264
MKI67	marker of proliferation Ki-67	3.00583	XLOC_004081
-	-	Inf	XLOC_024104
-	-	Inf	XLOC_028512
-	-	-2.6811	XLOC_008013
CHGB	chromogranin B (secretogranin 1)	-2.09773	XLOC_018029
-	-	3.67986	XLOC_024208
BMP7	bone morphogenetic protein 7	2.24636	XLOC_018613
-	-	-2.16249	XLOC_015737
-	-	-3.1419	XLOC_001405
-	-	-2.0319	XLOC_024138
C5orf27	chromosome 5 open reading frame 27	-3.00019	XLOC_023187
NPR3	-	-2.81884	XLOC_023021
AGXT2L1	-	-2.59618	XLOC_022543
SLC26A9	solute carrier family 26 (anion exchanger), member 9	-2.7287	XLOC_002391
-	-	-2.34719	XLOC_003092
-	-	-4.42586	XLOC_030469
-	-	-3.88161	XLOC_028559
-	-	-3.03277	XLOC_028558
-	-	-2.87125	XLOC_023682
LOC100505601	-	-Inf	XLOC_003221
-	-	-Inf	XLOC_011550
TNP1	transition protein 1 (during histone to protamine replacement)	-Inf	XLOC_017339
