# Supplementary material for: Sporadic inclusion body myositis-derived myotube culture revealed muscle cell-autonomous expression profiles
Source: PLoS One. 2024 Aug 1;19(8):e0306021. doi: 10.1371/journal.pone.0306021 (PMC11293708; doi:10.1371/journal.pone.0306021)
Supplement: S4 Table — A total of 53 genes are listed. Although genes are listed, most of the upregulated genes in muscle biopsy samples are downregulated in myotubes. (XLSX) [file pone.0306021.s006.xlsx]

## Sheet: Sheet1
Supplementary Table 4. Differentially expressed genes both in myotubes and biopsy
Gene	Name	sIBM/control (myotubes)	sIBM/disease control (biopsy)	Direction
TMEM8C	transmembrane protein 8C	3.91855	6.65432	Same
MYL4	myosin light chain 4	3.8809	13.9297	Same
TBX1	T-box 1	3.63229	6.71888	Same
BCAS1	breast carcinoma amplified sequence 1	3.33478	5.81807	Same
APOE	apolipoprotein E	3.32643	5.65398	Same
CTSH	cathepsin H	2.93446	3.61671	Same
PDK4	pyruvate dehydrogenase kinase 4	2.75361	3.49221	Same
TNNT2	troponin T2, cardiac type	2.4587	8.93037	Same
SOX11	SRY-box 11	2.25996	5.31409	Same
SLC7A7	solute carrier family 7 member 7	1.95472	5.11232	Same
C2	complement C2	1.84846	10.4297	Same
MAP1A	microtubule associated protein 1A	1.83459	2.34437	Same
CHI3L1	chitinase 3 like 1	1.80662	3.81568	Same
NGFR	nerve growth factor receptor	1.77954	3.40777	Same
RGS2	regulator of G protein signaling 2	1.76814	3.73086	Same
BCAT1	branched chain amino acid transaminase 1	1.64582	3.03856	Same
L1CAM	L1 cell adhesion molecule	1.6456	3.22046	Same
THEMIS2	thymocyte selection associated family member 2	1.59515	6.27529	Same
PLEKHO1	pleckstrin homology domain containing O1	1.51915	2.27783	Same
DHCR24	24-dehydrocholesterol reductase	0.616184	0.183696	Same
MT1E	metallothionein 1E	0.34453	0.371078	Same
SCN5A	sodium voltage-gated channel alpha subunit 5	2.39362	0.363154	Opposite
SHD	Src homology 2 domain containing transforming protein D	1.83138	0.334873	Opposite
ALPK3	alpha kinase 3	1.74761	0.269446	Opposite
UBE2L6	ubiquitin conjugating enzyme E2 L6	0.653068	4.87159	Opposite
COTL1	coactosin like F-actin binding protein 1	0.643002	7.65951	Opposite
SH3BGRL3	SH3 domain binding glutamate rich protein like 3	0.641178	3.32906	Opposite
SDC3	syndecan 3	0.64058	2.40449	Opposite
TMSB4X	thymosin beta 4, X-linked	0.633372	2.72343	Opposite
OLFML3	olfactomedin like 3	0.62672	2.31628	Opposite
ANPEP	alanyl aminopeptidase, membrane	0.624199	4.61511	Opposite
CNN2	calponin 2	0.619561	4.4428	Opposite
GPNMB	glycoprotein nmb	0.61939	2.37508	Opposite
C1R	complement C1r	0.610714	3.05037	Opposite
LPXN	leupaxin	0.60722	3.21	Opposite
PLEKHO2	pleckstrin homology domain containing O2	0.583556	3.50138	Opposite
SCPEP1	serine carboxypeptidase 1	0.580359	2.89045	Opposite
NECAP2	NECAP endocytosis associated 2	0.577959	2.20371	Opposite
TRPV2	transient receptor potential cation channel subfamily V member 2	0.568079	2.74876	Opposite
BASP1	brain abundant membrane attached signal protein 1	0.554758	3.26302	Opposite
LY96	lymphocyte antigen 96	0.55335	4.06077	Opposite
CTSZ	cathepsin Z	0.530575	3.32143	Opposite
CMTM3	CKLF like MARVEL transmembrane domain containing 3	0.517331	2.87503	Opposite
CAPG	capping actin protein, gelsolin like	0.50923	5.13477	Opposite
LY6E	lymphocyte antigen 6 family member E	0.47571	2.27867	Opposite
ARL4C	ADP ribosylation factor like GTPase 4C	0.435836	5.925	Opposite
ALCAM	activated leukocyte cell adhesion molecule	0.431949	2.62464	Opposite
DRAM1	DNA damage regulated autophagy modulator 1	0.418884	2.74951	Opposite
CYBA	cytochrome b-245 alpha chain	0.391352	3.59188	Opposite
SAT1	spermidine/spermine N1-acetyltransferase 1	0.389801	3.08789	Opposite
FXYD5	FXYD domain containing ion transport regulator 5	0.378943	2.28362	Opposite
CCL2	C-C motif chemokine ligand 2	0.36658	6.85728	Opposite
CSF1	colony stimulating factor 1	0.347139	2.51018	Opposite
